# Supplementary material for: Pathway-Specific Insights into Colorectal Cancer Through Comprehensive Multi-Omics Data Integration
Source: Biology (Basel). 2025 Apr 25;14(5):468. doi: 10.3390/biology14050468 (PMC12109357; doi:10.3390/biology14050468)
Supplement: Supplementary file 1 [file biology-14-00468-s001.zip]

Archive with 2 entries (2 files):
- Supplementary_File_1.csv
- Supplementary_File_2.csv
