# Supplementary material for: Pathway-Specific Insights into Colorectal Cancer Through Comprehensive Multi-Omics Data Integration
Source: Biology (Basel). 2025 Apr 25;14(5):468. doi: 10.3390/biology14050468 (PMC12109357; doi:10.3390/biology14050468)
Supplement: Supplementary file 1 [file biology-14-00468-s001.zip › Supplementary_File_1.csv]

# Constructed from biom file
#OTU ID	CRC0216S	CRC0716S	CRC0316S	CRC2916S	CRC0916S	CRC0416S	CRC2116S	CRC1216S	CRC2216S	CRC1516S	CRC3316S	CRC2516S	CRC2016S	CRC1716S	CRC1416S	CRC2416S	CRC1616S	CRC1116S	CRC0616S	CRC0816S	CRC2716S	CRC0116S	CRC3116S	CRC1816S	CRC2616S	CRC0516S	CRC2816S	CRC2316S	CRC3416S	CRC3016S	CRC1916S	CRC3216S	CRC1316S	CRC1016S
1CMET2-PWY	68612.59654	83874.30865	124240.3711	42073.97624	97368.90356	80662.38964	77143.51884	69418.08847	127682.5617	105810.6357	83179.96492	157000.8222	85445.19193	95873.95813	90863.10686	33059.41239	71386.82111	135506.8697	25212.74626	92154.90425	29610.95073	121651.3977	91506.70945	60770.37894	100007.0412	105482.1964	51956.7391	71434.65226	83255.38584	77454.32102	57408.14298	43802.67289	80097.03145	97846.38835
3-HYDROXYPHENYLACETATE-DEGRADATION-PWY	3828.069971	971.0520226	1428.631173	576.8118678	93.32046702	4730.592463	901.8476444	162.1551954	115.5582975	629.6219269	4627.749437	58.141926	2680.406026	1141.508485	8557.351984	438.199831	138.6550311	600.3357246	1601.931921	276.8773259	46.79917901	5181.52399	1122.095229	846.7070355	276.7911247	7382.754358	59.18497368	524.4184249	783.8277556	146.7892213	1632.058731	379.1425148	690.1242462	2010.053677
AEROBACTINSYN-PWY	468.2433854	474.3749925	143.6657881	167.2187886	3.502429476	1977.512517	255.0869196	40.13191912	40.65799406	40.90312508	268.2443825	2.819582306	1001.3699	534.9798049	4098.315484	72.33091671	67.22731578	104.9402194	859.3666768	89.42764998	9.854226341	131.7123486	8.331938798	166.7284743	7.187653249	1564.336007	30.4554765	196.0051794	2.58274803	21.88738535	467.7976504	75.1013932	142.9695086	787.1464839
ALL-CHORISMATE-PWY	11149.20103	6849.587822	9067.005772	3253.942745	405.3460557	26324.31387	12502.18251	1802.074816	1926.427126	2103.812133	13211.00085	314.8204525	15384.44945	8093.444181	36689.633	2823.104586	1337.852841	6965.792159	9704.080353	4423.096504	496.692201	17264.46542	1616.110803	4868.849678	3435.894402	21070.31978	1647.950321	4968.94226	422.3482232	2025.752919	8778.174338	3180.248175	5675.40784	12273.50355
ANAEROFRUCAT-PWY	73497.81111	76504.69806	127068.1656	37684.76535	109652.2398	98556.78058	79144.26563	77572.12142	134038.6194	120626.1046	77614.8282	227074.6831	89128.038	106619.0604	84216.0907	36567.42205	80447.82515	136300.9639	25834.17358	97104.97868	12552.49386	133021.9249	101238.2581	60308.04051	87946.55079	96659.28847	56065.09067	77734.36526	71425.08432	71476.20341	67398.46325	50086.52569	77772.56587	101260.4397
ANAGLYCOLYSIS-PWY	93852.93013	101878.9075	141831.7185	55503.65979	150666.3511	108133.8643	107850.1003	92420.37316	177796.2126	138427.4419	108651.9914	228964.7243	118988.5826	138852.916	111813.9082	45258.04741	99493.01497	189744.2763	34862.68117	122117.89	43969.05079	168350.4863	119401.8795	90874.97123	144528.8289	144757.9747	73915.1517	98098.84964	119058.9779	102527.1949	82503.10443	61234.48473	110765.281	138012.19
ARG+POLYAMINE-SYN	20678.90396	38656.75033	27931.69053	14425.46497	9732.491787	51077.13253	31440.90979	28614.01944	27914.7652	48316.32331	32657.27341	9093.413969	35685.82224	61893.62758	55382.21169	15684.49958	9269.379086	16472.28029	13291.7295	24096.36816	2525.995981	50917.0306	34991.48035	19626.54013	26006.16491	40420.98083	27910.74728	25321.54777	17677.83572	15310.73902	23346.05733	20112.20285	29154.32359	38074.2931
ARGDEG-PWY	3522.409668	2814.386576	1640.124615	1038.878921	51.94486572	10731.24878	4563.217868	253.3839795	492.4760898	326.7778335	2764.993082	25.002328	6419.82836	3219.831337	25419.90491	811.8048286	432.3923291	944.0676726	5271.049429	647.2464448	71.2313779	2401.429708	211.0992302	1081.779068	122.5662994	10796.42679	244.6214323	1371.72824	13.54205535	189.1935726	3181.468401	528.1367908	930.4226644	5324.743705
ARGORNPROST-PWY	18064.1371	6839.502057	12674.54497	7268.434081	10976.91556	25072.64436	9512.221961	10415.86936	13539.42466	18964.29778	11004.06928	33818.75042	10779.94627	19474.78501	19544.43615	8331.625397	4864.212958	45510.73404	6073.001632	15556.95011	1921.157795	41871.49544	15428.08142	10103.29964	19453.18733	19543.51557	17159.06126	13412.28015	10468.27798	11624.7645	15440.3354	12357.84639	17972.96302	21941.95606
ARGSYN-PWY	37001.83238	62843.8722	91757.95497	37960.38072	36732.81862	71251.32009	47434.48393	57400.78101	94449.68075	101092.3553	54956.91212	72862.01049	70876.76142	97570.97739	79319.12116	31595.34601	57780.43397	113470.5256	21987.77571	83316.54231	7785.575344	105056.7259	75501.05329	60585.94472	88549.47863	88025.08239	54746.91946	54493.47989	42180.349	52012.47099	49666.58474	51094.54632	73444.00202	94138.16254
ARGSYNBSUB-PWY	34379.95338	55759.90383	85453.56751	34971.80988	37982.79388	69308.17184	45702.24121	56232.15737	94855.50487	98500.15181	54659.49341	74940.14268	69279.75195	91891.06348	79687.94551	32003.1937	53010.92085	109958.7535	21632.78103	80477.45663	6808.91911	102190.8652	76349.33072	60367.27464	87484.64805	85040.07668	54115.16204	50654.23927	34978.95007	46904.03852	48764.54986	51784.01934	73035.0896	95310.98248
ARO-PWY	71057.9432	73630.42883	147961.1783	54497.52015	106661.368	86551.70042	91790.17313	72500.18401	150241.9669	114300.2369	90683.14813	102369.3593	99806.60391	116022.3373	98863.1702	38843.24168	77044.51784	137715.8296	28958.28481	105840.6678	22202.97165	136291.7477	100486.7417	78480.93858	125949.3859	127397.426	63929.34109	80388.29851	83907.74927	76748.92613	66855.00027	57847.40107	95419.48385	117404.7587
ASPASN-PWY	75581.69936	86054.73816	98168.35273	54158.58465	102209.2099	75004.72857	67751.38016	65816.76583	182636.6777	130672.828	85408.65778	124101.6032	92387.63923	103314.2057	81154.12289	32047.46453	77190.59272	132706.1251	27443.62586	90238.92449	40000.43872	128219.9457	75640.37368	65078.49234	111356.2765	110979.6924	40766.1923	83199.56354	101756.0818	92389.73978	60305.04438	57574.7175	79124.01138	87246.34217
AST-PWY	1726.783349	1389.373226	1404.391531	504.5633105	33.3469776	5979.635733	2464.294534	231.1110685	621.5683293	127.8691408	1142.663716	26.78198343	3061.172594	1490.170671	15532.67381	696.5026608	369.091015	509.4712959	3067.736829	313.0697879	55.90217223	2220.265022	63.86359949	601.7923571	58.52813908	5940.084903	82.15757393	792.3253401	5.59322264	72.33222935	2106.472011	221.2164785	511.824558	2693.596696
BENZCOA-PWY	0	0	14.89045215	0	0	0	0	0	0	0	0	0	0	0	0	0	0	0	0	0	0	0	0	0	0	0	0	5.54E-05	0	0	0	0	0	0
BIOTIN-BIOSYNTHESIS-PWY	44316.03917	77092.92061	87789.77335	21577.3766	4000.894789	50093.59746	37843.69734	46856.97263	106432.3609	71507.65139	39455.54591	31708.58384	51320.42224	66589.6535	60608.16493	16241.03072	53146.87489	109043.992	13918.23692	61537.95559	4997.778201	88258.14922	24420.19917	31589.11785	26065.29637	59555.80747	32479.63177	56047.16477	41596.74578	32874.79009	35471.99959	16339.48352	35150.04792	52142.55973
BRANCHED-CHAIN-AA-SYN-PWY	58209.75972	89376.44027	149756.7167	54043.26786	83783.89653	97989.98448	77829.24854	84251.52107	153499.2662	129204.4216	79245.80145	119387.528	100131.6355	129595.3576	104221.1852	40701.82871	91116.48251	177445.349	30127.28166	113147.255	16762.20563	155141.416	80676.73709	81762.34672	119419.0633	126282.876	69012.76827	82795.96955	76280.87768	82279.67889	66809.00246	55730.29697	101742.5527	128087.6018
CALVIN-PWY	100353.871	97919.89238	142423.9527	65681.58722	167438.4277	105398.8957	102583.8308	96636.2468	184417.1226	141457.199	115864.3701	227190.1775	128032.224	139237.7243	117221.0446	49168.99712	91589.40529	214193.7057	35645.11947	123206.4446	46869.86008	181358.7291	134283.9709	94894.56466	159696.7354	149117.7148	77996.06426	100047.6785	137989.6482	98327.09337	86486.36063	63832.30379	118914.2937	141746.1927
CATECHOL-ORTHO-CLEAVAGE-PWY	133.3246908	115.8499649	1948.010016	47.00278615	28.94070139	309.5230506	399.4236646	266.5267142	552.4710913	292.0357228	186.1742647	34.96341933	179.8795852	30.85107621	1092.474752	576.6475043	252.9417764	331.254579	200.7075646	72.25826049	46.81155966	1593.708055	16.38024583	430.295647	122.1822564	3477.745436	16.29938084	450.0623821	5.011923041	81.8629309	1069.207511	341.8789865	44.91170949	276.252364
CENTBENZCOA-PWY	0.378368866	0	20.46176092	0.039280883	0.015477102	0	0	0	1.32325128	0.185312601	0.634999386	0.638769588	0	0.24162896	416.9695023	38.44017226	0	0.476115855	1.917444767	1.088972742	0	0.059821527	0.025168414	36.94054808	5.887894177	0.80586898	7.714789394	0.010820968	0.414448803	0.961646541	55.77028795	0.106390187	0.646557715	0.011240508
CENTFERM-PWY	20837.29041	24887.4499	12290.38685	7817.855268	3573.218252	36362.29694	25689.59727	23188.48979	6276.638878	31180.42864	37606.18871	2085.203052	28058.66729	36055.3558	30958.17505	11402.48878	6887.238301	30452.19244	11710.68852	17402.05121	3916.356868	41914.87758	8345.433852	16986.68642	20255.85846	31191.07593	15563.48227	17286.9156	14315.24344	11671.97903	21219.11673	12180.64897	22345.63891	27089.3463
CHLOROPHYLL-SYN	214.8726362	83.42746047	880.1790668	76.76228524	29.88787488	666.4253493	563.6702625	209.3958994	6.613968804	33.13672175	197.9917858	41.85047639	612.5215791	234.0965858	1154.133598	242.9062195	341.6098397	1118.504787	56.00294245	956.6217236	0	544.4842392	42.40599278	942.5409469	828.3568569	522.7229222	6.964904267	25.83587866	89.3902365	151.0362972	460.8734392	36.95546233	54.72802452	1140.628811
COA-PWY	78300.1868	69937.4075	132339.8194	51796.09283	117172.3521	79894.79532	89911.00233	65577.13356	133916.902	102670.6423	91689.6825	179485.3415	83535.51261	98963.90318	81098.02841	31876.34918	67404.75208	131055.4303	27559.81259	87647.11939	39283.14466	125458.9022	87957.52673	67739.60405	99037.46648	109923.1907	55024.37848	73212.06251	92784.98848	77574.90226	60010.66096	46789.97555	76899.70274	97449.28491
COBALSYN-PWY	48030.98205	65987.62437	48009.24888	46745.00863	83576.88312	68391.89805	42952.9181	54363.54622	129134.1997	104081.0848	61562.03536	69733.6042	77635.54181	99146.65975	84594.62189	27070.41178	59619.48538	107126.026	20936.91275	83660.46767	9497.3834	114781.1683	59989.05718	70949.15624	96600.41801	100808.065	32721.13666	71787.29637	42054.12028	78447.22526	59629.79408	44765.17234	70555.58037	85698.13099
CODH-PWY	21863.61323	6392.793707	2653.777817	868.9845937	6403.556512	4501.135573	1778.309515	1688.751265	24537.45143	16200.9397	14410.97347	3158.743116	4468.468826	6449.592424	1014.506819	2188.111641	21998.27063	24407.62881	4724.147263	3195.686235	323.1806973	4877.088288	2449.319494	4327.12547	2598.810147	5930.247843	1458.965134	13099.21293	3108.361228	2304.723817	2131.745573	11071.77395	1078.587566	12416.54059
COLANSYN-PWY	58121.96284	78185.49635	64998.15752	29773.69843	69200.06235	61930.86962	71970.5771	45096.6791	73892.32263	84166.21569	69925.59684	51308.91627	65861.3582	84452.47866	63070.72072	22621.43499	61722.19685	82396.32295	21268.38196	64864.35915	9513.428073	94028.129	17136.88703	38488.24487	58260.83483	76784.64468	40259.74307	45970.80641	59312.87817	38786.00027	36619.72663	21106.58602	40094.26082	69958.29664
COMPLETE-ARO-PWY	73951.95399	77225.9889	155582.924	57522.87295	110130.4143	90733.41671	95071.07029	76548.69868	157883.0613	119814.8703	95368.62449	106808.4716	104896.0493	122171.3812	103234.5552	40793.0798	80935.80869	144047.481	30393.85601	110046.7587	23902.29798	142246.8475	107857.166	82653.16328	132692.5144	133417.2663	66595.91214	83909.87928	87666.40231	80224.23565	69931.53986	60360.51898	100583.3078	121872.5368
CRNFORCAT-PWY	4.702945537	0	1951.832936	0.390340579	6.004187204	64.75964948	0.28356445	0	29.93070218	2.117032727	279.2688326	0	3.647160582	0.190173624	2342.520032	8.24674459	0.021582709	40.64699457	3.394748586	3.453200762	0	78.36838257	0.845876665	5.962681952	39.39731757	94.15471746	71.58259614	0.62140984	3.619456348	3.849224279	0	1.057781464	6.186607836	0.111744366
DAPLYSINESYN-PWY	42469.30985	49775.59975	115944.1224	39085.74159	58064.69763	62364.27566	53208.846	59081.68824	119113.8976	97880.28345	46988.17553	132585.5056	77804.80307	87555.85735	84942.82006	33797.23255	59606.00162	126591.9862	22169.5863	91309.71892	7020.827523	113324.8572	41898.03134	69273.00287	104759.5389	100211.6689	59789.38519	61527.69253	40430.90506	52208.79092	56073.35639	50949.20201	81889.25624	98122.1654
DENITRIFICATION-PWY	389.0124173	28.03561626	258.1670174	666.352888	49.22820055	505.9302018	369.0861829	39.0526088	59.89736545	174.601847	2264.817739	33.44407647	972.9976379	153.4619655	1266.534798	512.0525634	42.69235009	520.9366504	83.56235922	9.147897106	12.12969103	1825.430467	360.8149908	256.8865581	276.6968089	129.9402035	8450.076853	118.3278847	12.08659583	2.399928153	35.33616527	217.9114043	102.8739845	193.8183927
DENOVOPURINE2-PWY	61234.56117	83194.046	130548.6249	38129.69593	66687.85048	87579.04386	68671.88179	63508.73706	130384.9323	100601.5187	85933.98789	59259.72428	70402.64701	98679.42025	74671.66957	28601.98731	70692.92245	124942.4224	25573.8788	75050.53233	12918.66361	108015.7414	93805.12733	48888.25635	45048.91761	83093.78128	50775.80471	66779.32642	79048.01383	81942.06844	49988.5982	35091.58532	60339.9915	82159.33232
DHGLUCONATE-PYR-CAT-PWY	0.349996113	2.069461557	1425.570079	73.37035566	0.537082525	169.9580312	325.7305937	0	58.73651188	1.66815878	68.62741977	0	189.6291085	0.004332056	369.1572599	395.777296	23.0099908	237.0782561	56.15572652	2.447463751	4.510985091	1068.926254	10.45195878	98.62632646	12.42955402	129.681039	26.25154752	12.18616394	1.017929925	51.67382365	94.14437703	35.95731783	110.6878269	147.2728206
DTDPRHAMSYN-PWY	85094.90814	101826.6946	129635.0858	62022.90662	159449.6287	140571.6267	103986.7348	72690.01515	206775.3835	128482.8462	99538.55606	212059.9073	97804.37438	129247.6976	106836.0612	36433.30648	90755.16585	160552.775	29602.28078	107942.6807	38777.73763	163083.995	70710.486	82511.07888	127140.8884	127199.4083	57348.40759	89366.42449	112658.8252	169794.9882	66937.0944	58231.92371	93449.48888	110386.3995
ECASYN-PWY	3544.206717	3024.363292	1187.779088	1062.192972	54.87830344	10831.43758	4381.179381	221.9400161	281.0118652	1090.29	3690.873669	153.5265216	6187.838767	3464.087777	22718.85837	424.0280586	433.9713015	744.843087	4640.480932	674.4002082	67.03989346	2468.059233	138.6672261	1050.499972	296.6946129	10810.98779	167.9658431	1463.451492	23.55669921	173.0310331	3089.662161	504.7018153	1652.312499	5467.094595
ENTBACSYN-PWY	13824.89247	6938.240387	6877.682766	3582.760669	752.4476256	21167.80606	9169.110982	1115.814179	811.6286991	6260.569337	20547.44108	190.1274227	15360.85109	7895.002087	32312.98665	1872.225331	1041.050976	1963.204993	8555.213188	2285.771519	1729.662281	13918.44793	35341.99529	5958.403184	3877.098176	26116.37872	545.3327475	4408.544136	2548.360441	1605.224595	7512.179974	7105.606507	6712.772841	12050.35242
FAO-PWY	14371.16507	23726.02493	12385.56263	5503.60262	2220.718598	34915.19272	16322.06962	16112.55549	3236.668462	24629.41541	31458.64365	705.7521647	20568.71369	29923.69923	49134.13804	8982.830007	2169.476593	18000.1169	11782.25652	10261.48123	2194.481728	30626.44888	99817.7585	11517.54075	12515.98416	21752.40104	10379.28735	10338.03717	9264.308713	7260.578988	16541.90426	11997.16526	16853.44117	18331.37059
FASYN-ELONG-PWY	73711.40107	121783.2426	147597.6111	46919.94357	124343.2837	117489.1683	97399.77651	81949.77032	153235.5442	130215.4626	110503.3932	51005.00829	101545.6095	131185.0809	85496.59938	32451.1028	75419.41044	151546.4109	25995.17377	85388.89889	43457.71124	131415.6603	139169.8413	54866.79166	103058.4898	102425.07	54393.85813	76198.90278	123568.397	117075.0097	48972.73344	45447.67328	61839.5373	90780.64487
FASYN-INITIAL-PWY	41597.80989	97765.78305	127850.6222	37121.43117	1517.799996	39939.13871	44205.94888	62540.71476	121997.6035	78496.48915	42717.98409	16227.24704	83878.21186	81436.96269	65829.83793	24933.5234	58377.51422	103486.1884	20461.85319	65834.26616	21393.96446	83379.88655	16058.52094	41117.31556	82058.96673	57007.56482	38352.29346	60254.91326	105140.0843	17251.89425	36752.01206	18715.59043	36300.24541	56203.47207
FERMENTATION-PWY	52870.926	64235.76343	100755.9994	38250.03944	86459.92675	78635.13482	73360.02511	49317.59765	141258.9675	97183.28906	64911.48774	126054.7145	81429.06464	87401.87216	90175.71954	25437.50724	53845.3055	122586.7103	27080.69437	85805.85343	9083.712356	112729.9278	69672.03543	56393.74612	83404.87603	93919.02478	48031.38743	68840.18811	55025.8553	60664.56693	53404.66667	36408.05148	65614.74673	85692.79865
FOLSYN-PWY	70424.30284	76707.66357	123748.3455	35215.16025	108471.2267	81862.24924	85417.39673	60202.83583	108422.8739	89554.31153	96174.55131	81392.01476	75528.1464	86294.47261	71358.38547	26524.97009	63969.14616	118686.9511	26488.70314	68240.89036	40311.6193	105250.8865	88166.6935	44637.33233	74223.89554	86750.23551	46815.66451	63352.76818	97522.03171	71859.88365	48258.63117	32823.97715	57076.31246	72077.25044
FUC-RHAMCAT-PWY	17768.5858	17557.3921	7756.903214	12623.35492	18984.35719	26028.19198	13853.50636	19696.81987	36745.94744	27296.56522	14516.24093	47529.4434	21202.45534	33256.06346	40251.47521	6820.761285	16495.30293	53257.33093	8677.627458	32672.33173	1245.999363	33917.31445	8737.520668	16057.53365	18016.81994	27255.52581	15644.48796	20841.90515	15619.12758	7477.309312	19227.27481	7940.648378	17654.31376	29467.14804
FUCCAT-PWY	14976.17695	9372.283962	6808.109331	9094.520784	20441.17772	21951.98912	10492.30217	13635.63952	26195.35293	16897.21239	12058.66906	48629.6613	14860.33056	24485.83456	37343.27234	5359.738942	9617.349795	40643.99694	7089.389239	26645.57076	660.5503828	26414.20564	7629.780407	13031.42829	17766.54454	19630.2674	14665.22954	15070.46299	9321.914748	6063.300051	15020.24483	7771.120417	15821.49249	25135.50796
GALACT-GLUCUROCAT-PWY	36577.40438	35458.00646	28326.00883	28118.93064	41328.47593	36436.25451	27840.03691	27428.44234	92675.0999	48195.76717	22141.29259	110331.7472	35508.94021	71582.41124	50812.18739	13481.41403	32024.52549	124851.9163	14140.87128	42158.1713	3185.038108	61624.04507	26293.15721	29163.96363	42156.25878	56465.34915	20819.506	39485.92421	33893.83226	19247.66339	26607.69244	15280.9484	48953.41344	38200.07753
GALACTARDEG-PWY	3367.253248	4178.674091	2439.549204	2084.909261	3823.21185	9967.30824	5248.413714	3317.022936	6896.266114	6182.240489	4003.385775	9830.899885	8060.695092	5947.837934	21899.2426	3010.672717	1547.072482	15319.04424	4265.093677	5323.60606	274.8747241	10514.6043	273.0947326	3766.174607	5138.495223	10899.02853	3312.7623	4641.592725	1641.582505	3674.060985	6567.385192	3053.103667	6739.124431	9304.775602
GALACTUROCAT-PWY	49273.23088	88588.68732	36968.15221	39272.30037	47693.40264	56736.73457	42401.38468	49571.67195	133650.7161	95810.21714	42207.21034	129504.7064	53472.39359	95901.97675	60512.57366	19729.91558	44349.05274	168731.5898	18095.23508	65202.22981	10071.72361	93155.31695	44883.4575	43906.58055	59693.45696	72746.46641	30526.2673	59293.53893	53083.27353	42043.92392	37998.67815	22779.784	73367.64449	61176.74896
GALLATE-DEGRADATION-I-PWY	81.21885045	10.80425376	841.2079392	18.25072235	11.1170289	767.2397581	323.9830064	44.03433174	0.346355602	30.37774	14.06383902	7.587073935	48.10235054	20.67655627	1260.24773	84.35987968	11.74472588	33.67498084	523.0858028	1.803119308	0	34.55224076	8.075169778	234.5709742	2.921024251	3573.179544	0.016068021	1499.675941	0.185424105	0.3771065	130.6478419	15.14483819	9.926340915	11.80057713
GALLATE-DEGRADATION-II-PWY	51.6753279	1.433576983	841.2079392	9.061585668	11.1170289	542.0040087	1.806212967	10.43605679	0.346355602	1.213379306	14.06383902	0.147265791	2.018394772	2.744242663	1260.24773	71.47727702	0.96414501	3.395385637	0.206248769	1.803119308	0	25.54993864	8.075169778	25.19902585	2.921024251	3573.179544	0.016068021	2.646648096	0.185424105	0.3771065	38.76655246	15.14483819	0.112708697	3.38162528
GLCMANNANAUT-PWY	39908.99375	21082.44713	97293.10604	20707.49755	38771.9735	56960.19129	36346.15129	27799.99244	59502.30879	43338.42538	30827.84269	199107.4799	36579.14565	34112.59828	48427.09471	11702.20613	32706.00888	120614.5813	14553.25334	32073.25805	2237.419253	50472.23668	42678.68633	31412.58217	44030.84715	49255.92702	19120.78397	37730.55887	23585.98848	26034.98008	32679.82603	13962.95041	44628.10018	29050.73136
GLUCARDEG-PWY	3983.292481	7094.501042	2878.574554	3670.039478	6320.63804	13788.99063	8831.322141	4924.9526	17843.01055	13066.8167	5394.118873	24290.71974	12301.33586	14259.4713	27910.10873	4804.48813	6170.2781	24140.65001	5033.355231	8692.561347	612.5481866	21141.57535	278.4609816	9434.875908	11510.10556	18420.97947	6683.721854	6162.397272	2219.032932	6865.735345	8386.354014	4118.811446	9643.487843	16734.94803
GLUCARGALACTSUPER-PWY	3367.253248	4178.674091	2439.549204	2084.909261	3823.21185	9967.30824	5248.413714	3317.022936	6896.266114	6182.240489	4003.385775	9830.899885	8060.695092	5947.837934	21899.2426	3010.672717	1547.072482	15319.04424	4265.093677	5323.60606	274.8747241	10514.6043	273.0947326	3766.174607	5138.495223	10899.02853	3312.7623	4641.592725	1641.582505	3674.060985	6567.385192	3053.103667	6739.124431	9304.775602
GLUCONEO-PWY	76036.23826	90620.07825	109085.3855	47757.75453	127641.2929	92573.73877	89783.76044	79624.60255	144912.4087	115756.4336	101724.9086	157969.122	98602.11858	117152.7399	95292.32935	38522.68333	82102.06682	159217.7625	28885.38347	99759.21641	44874.98143	141368.5027	121110.8232	72649.0781	113610.0258	119527.7167	65256.60716	80179.18458	115097.4366	92134.44708	67487.18304	51232.27	90577.76585	113916.2286
GLUCOSE1PMETAB-PWY	8479.3987	3947.539391	54305.41034	1520.01811	6385.439061	11694.75482	9546.626477	4396.698575	606.3771951	1001.244801	24522.32546	196.5790712	16509.44837	5746.955965	27984.66687	3261.153431	806.0749192	12019.62676	7580.111943	1405.395293	6413.896876	6672.627034	9951.018049	2586.196037	16183.86423	11653.61151	862.8761496	3759.122929	23163.61113	722.6125974	3096.088998	800.2573645	5231.004472	6625.460811
GLUCUROCAT-PWY	35766.2776	27725.00466	28683.44312	26692.92686	41049.7857	36242.70829	25319.52262	24115.52451	84702.5982	39999.20253	19996.86057	119660.0698	33870.60187	67691.93324	52125.83751	13110.2281	30440.59896	117033.7065	13739.63006	38554.68535	2485.763124	57707.79829	34569.07574	27416.96614	42297.30601	53522.60326	19714.53228	35797.56085	31457.27126	17684.35886	25593.96459	14423.89777	47471.79902	34650.19988
GLUTORN-PWY	26533.76839	73136.79434	51157.10341	27774.43684	37672.77781	60081.75468	39198.18424	50037.89952	86262.24422	86124.25335	49868.59843	65205.26624	59004.80882	86497.88434	69172.6275	28693.63981	42088.9516	112554.9157	18875.04971	69225.17753	9542.390609	88818.33571	60992.83314	49753.16983	71111.85997	70520.66677	48692.50168	42261.53092	44107.8272	53088.27662	42239.52885	42058.33939	62860.38422	87327.77939
GLYCOCAT-PWY	88389.90999	99184.68313	131987.2866	67079.93822	135007.8023	101124.0463	102642.9106	100345.4474	196964.9909	151207.5131	90500.45686	161478.8558	124090.961	138620.2032	123755.6355	49079.19551	98745.28967	194705.3714	33379.31032	143200.5201	31732.79909	170353.5266	64139.99542	102133.3049	158558.4319	154981.1895	66538.04685	105877.8268	115234.5717	97263.109	85168.25163	64903.23595	116597.2732	148208.7782
GLYCOGENSYNTH-PWY	74815.52361	78549.14361	137091.9346	61884.83787	103170.1364	97176.50932	89663.91916	82512.64264	175940.8646	131397.5854	76613.00283	134462.0767	114537.4029	122822.2176	107301.7119	46298.0275	85279.37544	145323.5021	30577.32836	117526.9546	11138.49352	152343.7765	73872.86506	98280.87704	156536.9746	144979.7733	59104.70127	91435.82053	65491.27525	84296.92834	76666.4757	63481.47571	106162.6785	131266.922
GLYCOL-GLYOXDEG-PWY	6251.238201	19233.32721	2285.200891	3025.868991	591.5209869	22669.93547	6056.774498	1496.371777	1825.757529	15259.36346	7632.801524	635.4130577	12996.82067	10931.22049	27358.58414	4012.136317	2034.650953	5659.44828	5035.812177	2473.082885	745.6754863	14434.01464	1641.430959	5741.604284	2880.415933	9552.025992	3929.687365	4883.316391	3649.153425	2942.018826	6983.013113	1884.039333	4691.167675	10845.52373
GLYCOLYSIS	85435.37546	97291.5496	142019.1427	44135.70471	127879.4957	106302.5842	94466.75608	87236.02613	161579.5321	132177.0884	101660.2487	214045.128	101453.5923	123332.6293	97505.68367	40956.94508	92393.64904	179658.8445	29828.64257	110040.4494	34210.33984	150397.144	111079.7745	68918.79634	102599.3208	112569.6278	64396.94618	92057.84305	106979.451	96367.82993	73865.60337	55612.02959	89561.31008	115962.8814
GLYCOLYSIS-E-D	43686.38785	24062.90695	39924.35255	21511.23862	55951.69266	72926.54467	37070.73143	39874.44901	51826.22013	61134.72911	40628.17607	113649.5923	49869.9984	42910.75961	59382.48057	20853.47511	18496.68578	108483.3063	15445.29541	35086.39732	4257.861564	78981.43624	39138.11457	39283.37421	40639.74399	43610.95153	38938.04298	40064.56711	23159.51192	28932.52913	36252.03349	26062.593	43453.92532	47027.3079
GLYCOLYSIS-TCA-GLYOX-BYPASS	24705.28946	41386.55112	20422.22292	10742.96309	3440.243729	58130.81191	28185.81353	6286.133839	5103.675471	42285.12369	44330.72811	1656.811192	37419.52158	48312.99037	60691.93072	13806.86125	7537.334542	20545.74456	16097.22517	8757.112947	3366.318388	48418.63438	80524.46665	17822.06282	14206.26026	32252.57505	14828.35299	12978.39146	12664.1439	14997.54453	19889.89158	17181.47311	24183.56356	28534.86002
GLYOXYLATE-BYPASS	12618.35929	23468.71166	9668.378468	5125.254297	1319.568684	36608.73492	15354.86818	1558.943078	1894.477655	19938.17014	25064.66533	666.1873895	20069.48781	25670.30313	43891.23761	6800.938077	2140.356948	5914.361759	9538.798651	2659.571235	1169.025238	22758.04572	49251.46098	9176.767483	6282.762976	13751.27105	4439.280004	5633.432671	4006.865917	6794.648692	9406.901362	7325.557229	11186.95032	14658.69588
GOLPDLCAT-PWY	5090.239336	3820.047084	2575.567027	5324.803721	3767.799745	10068.57832	4431.25394	3457.974641	8526.292324	9240.417411	10314.09541	25800.62164	5657.708241	13054.10953	9717.845996	1874.849715	3687.398069	14099.25257	2262.034256	5828.673491	252.5506214	12654.623	16053.29732	4847.651884	7408.102916	9581.752322	4193.979836	4956.147559	4786.189897	2223.963954	5647.168581	1744.835746	8025.658938	6114.58218
HCAMHPDEG-PWY	2167.241121	1457.60402	1463.367275	544.7328843	29.75259393	6283.8366	2488.852285	175.0523863	142.5889232	314.6744635	1583.212663	28.43142358	3396.28736	1648.091306	17212.53599	280.0655209	223.8371039	412.9661492	3668.807987	281.8991126	40.45062176	1663.560152	93.78327016	931.9039171	65.74596557	4186.288417	84.39262369	2903.272031	4.5999398	90.09881989	1558.863047	509.2223688	475.383466	2914.161028
HEME-BIOSYNTHESIS-II	13479.20153	21086.24816	9408.771734	3680.158878	44536.383	37567.60032	12782.58475	15305.04067	5090.005098	24027.4869	41270.79765	1474.909187	14711.17469	24735.1659	21158.7253	6933.648361	12860.41713	16303.20569	6211.741264	3979.661122	2654.435664	24723.35604	80969.19734	7765.797127	7887.318348	8982.959827	11959.17899	5986.60528	13148.61497	15956.93956	5236.605891	6833.140754	12471.21658	16105.57901
HEMESYN2-PWY	16534.57839	29144.96207	122082.2846	4486.848173	50098.36572	58951.38702	27151.35871	19595.65735	16451.80986	35409.10659	46673.49864	8719.028769	18656.77853	32608.35194	33313.25114	8953.876692	38034.7536	26778.48819	10405.61017	8877.370404	2849.527488	34011.97876	90708.03424	11956.20228	8720.213196	17619.21516	25267.33758	23232.00129	14575.47356	17271.44869	7418.213467	15439.01925	16779.4237	29788.75703
HEXITOLDEGSUPER-PWY	21537.45399	14450.96734	42672.82124	10169.95497	8954.365101	53316.91865	29214.86918	33155.91412	11717.77731	26177.18134	29889.30068	21111.97869	30664.278	30585.69534	51030.26126	10030.68274	8347.497374	27490.11355	14165.4866	22618.19001	3214.296014	37171.16454	24785.2252	22846.29829	20695.86194	34161.80457	29252.429	18588.53791	17262.70869	8390.974828	29449.43515	15618.39711	23985.47176	33070.80337
HISDEG-PWY	38833.7581	61015.02161	7327.105061	10121.83224	100152.8632	53002.41554	53548.22742	39470.22791	61181.29157	56816.30745	60164.86453	35370.63279	34711.01399	54138.8698	28365.41727	14317.23828	35900.01641	66269.22712	8788.368581	38142.40291	31914.4575	62532.79431	62186.33422	18934.50801	32567.87896	37176.82357	22012.25015	28941.64212	67112.88427	50794.43905	30028.22406	16294.81781	22144.00352	33648.14518
HISTSYN-PWY	36101.92111	75829.21176	75094.30694	50521.97276	41155.63956	79606.88999	49359.037	69527.0105	150798.3714	111059.1651	65046.41278	75797.39467	85776.44424	108842.4469	86849.08374	33791.929	75229.09486	133489.2026	24340.99227	102991.4972	11913.32919	124954.408	65880.26963	69950.2703	101124.4441	102257.1201	57180.21396	71251.15062	62742.90138	76140.49612	57583.77521	52080.59888	78567.26509	105822.3666
HOMOSER-METSYN-PWY	35309.03922	61377.41368	95017.75606	18782.3833	52953.20953	56389.75396	42508.61964	41306.06445	40808.10065	67511.48351	47056.91056	57668.87454	49566.41895	84940.3371	53265.34762	20722.96908	30017.36449	50024.96575	15722.55409	34896.83415	7982.557289	64120.68193	67833.75049	33723.95239	55243.64139	65208.94387	36790.88764	37853.28235	38337.31831	25004.73546	23588.92409	22002.5954	37011.91948	67365.48949
HSERMETANA-PWY	39754.00249	38375.77093	112767.4301	20004.99634	60018.93971	53623.95755	37173.08607	48089.12967	42912.83545	57561.06404	49897.86518	71512.65072	53588.93218	43451.128	59076.14953	23231.51485	32882.22478	54365.18531	17546.91292	37426.15213	8509.098646	69537.8531	53243.97192	36809.25988	59415.66059	71711.82296	44942.43986	41166.63965	41592.92394	27212.68729	25526.00574	24458.33993	40393.06328	76602.05587
ILEUDEG-PWY	2.166727515	0	2.389611269	0.330054148	0.094481753	3.100195448	0	0	0	1.507913154	5.416716158	0	0	0.664339917	0	13.18386599	0	4.004646464	2.873289359	2.920026177	0	4.428848432	0	2.778932987	33.34379399	5.417965982	0	4.95E-14	3.062261251	1.697752465	0	0.894418234	2.591266438	0.09448178
ILEUSYN-PWY	63221.17605	97854.59291	158417.1552	62177.68298	87813.4921	109854.9391	88699.47064	95498.6146	177127.2008	143590.2889	85610.57354	136049.4278	115445.6417	148978.4923	117794.2084	46321.7834	96147.64116	205682.2337	33774.71376	124206.6509	17055.33971	173879.9521	81467.81218	94019.89172	142940.2427	145599.3857	75151.04304	95650.32044	83756.94517	91523.07936	74761.14144	63496.57695	117384.648	140545.0129
KDO-NAGLIPASYN-PWY	10087.63583	8896.148112	39708.98513	3854.499506	291.1522729	21871.68177	12935.85278	726.8619469	898.1443865	3376.894083	13164.23065	494.2425049	16231.81914	9346.63903	32630.97376	1291.118087	1412.849084	2518.750417	9423.131549	2146.093999	231.2546596	8847.73135	466.1391349	3215.077297	956.3705318	30149.33609	533.9081243	4422.812936	48.90516759	638.097073	7220.817117	1532.590957	4961.853628	13886.98144
KETOGLUCONMET-PWY	309.6790869	1448.022818	1224.634932	103.3008551	848.7223914	2024.702664	560.1198018	538.1833671	1150.554772	2920.2914	1396.382357	121.9079296	1059.613215	1823.405168	4065.057023	558.3978348	42.61876654	3461.448873	313.3783525	931.4137808	4.575335318	2358.458854	108.7609974	550.0138663	240.9085604	1018.211164	195.1457626	3096.722598	463.7561807	461.4813001	372.9772904	70.20001786	1278.634984	3120.607695
LACTOSECAT-PWY	2069.127051	1301.146832	63332.87448	1643.206582	289.5900423	24855.73038	13379.81096	9467.442232	1055.095519	3235.757201	7296.788408	1557.767769	3517.171225	695.741125	65.51608077	841.1000216	85.16281137	7906.182877	3822.632298	5442.089167	46.29346405	4530.077655	148.7949085	2204.479221	960.160695	5530.087253	6264.005262	9323.67764	5670.224799	1169.925457	9500.140889	492.1864661	5460.761401	2709.121611
LEU-DEG2-PWY	3146.922643	216.8642747	4732.0274	395.9995028	419.7477574	2406.836233	1051.985308	504.3966797	264.347062	1843.841473	1826.678299	91.45925937	1538.21552	417.2272128	9520.198108	1166.40252	473.6191692	1277.25989	877.3751113	1023.802935	111.7679102	3895.914258	137.8662039	1473.474894	677.3299085	608.4171316	59.27391065	3054.655484	136.0732589	807.1516726	911.4141201	331.9598386	171.4956242	2323.656636
LIPASYN-PWY	8.40E-12	1.248939987	0.052353943	1.296235901	8.114855703	1.874728978	5.954715555	0	1.699341902	2.62E-05	618.4031883	0.851411601	1.249730502	1.04E-13	626.4367425	76.41598654	0	3.25E-14	1.704167639	533.0551448	0	0	1.012754363	46.65907213	2.90E-13	1.52E-08	13.51733925	0.009924189	80.55250878	2.35E-14	74.99407894	7.25E-15	2.10E-14	7.50E-16
LPSSYN-PWY	2174.961886	2068.239972	354.3954745	643.768282	19.34123063	6531.771951	1163.828076	118.3256626	214.3439059	235.8242997	1201.910344	16.52972962	4005.458234	2433.62053	15091.28433	220.9145813	214.8015823	576.7018212	3308.853317	535.2871534	45.61345402	406.236408	65.94514241	623.6975012	59.41712128	1558.305658	95.8378992	834.8465032	6.528167568	133.3549454	1743.71469	400.1448788	582.1169054	3238.053622
MET-SAM-PWY	47275.65284	73631.85995	115742.5684	25002.7398	76524.4903	71176.09479	57592.10225	53924.30733	57521.76678	84978.16484	64046.74492	77860.12462	64569.8601	99480.43633	66559.49074	26321.02548	41162.04244	68201.59343	20206.52607	46985.72253	11659.89383	83732.13141	82791.23744	43921.52581	71912.28534	82437.9282	45873.79807	49753.49532	53246.64028	34835.05956	31569.2957	29430.4456	49122.17214	82710.58325
METH-ACETATE-PWY	4377.507466	2596.907828	5144.329989	5799.79846	1180.098682	2570.201579	4736.295696	14343.17364	2706.001686	12924.36708	2992.945023	1098.683878	10837.35025	10190.29784	8823.701344	4954.224027	5263.432608	8105.334453	4963.463755	16324.39519	168.0032617	11815.82202	219.3067339	11448.47355	13527.18462	14613.87973	8971.538255	13952.35949	2725.68102	2901.3211	18821.29568	10364.07135	16052.33021	13446.40015
METHANOGENESIS-PWY	0	0	419.4407931	0	0	0	0	0	0	0	0	0	0	0	0	0	0	0	0	0	0	0	4.16E-09	0	0	0	0	0.112712554	0	0	3.00E-16	0	0	0
METHGLYUT-PWY	4495.71307	2791.226233	1369.326371	922.2938916	60.3388947	10647.98369	3739.799114	902.3776839	1501.8679	310.8855678	2282.571923	63.91530997	5325.300594	2430.570712	20489.99444	512.287377	653.3526378	890.0756805	4221.344705	646.5543108	109.5731099	3016.62708	552.4874802	1315.18244	128.2544349	2260.759926	423.9183235	4226.041557	361.4091285	169.3885573	3907.172361	449.1206841	1077.338794	4664.179298
METHYLGALLATE-DEGRADATION-PWY	101.5095446	13.50514178	1050.617194	22.81250458	13.89611071	958.1556445	404.73731	55.03956899	0.432944415	37.97112499	17.57932127	9.483801814	60.1243351	25.84527367	1572.927593	105.4247841	14.68067504	42.09283508	651.8798171	2.25389565	0	43.18925105	10.09382626	293.1202393	3.651269895	4452.838829	0.020085026	1871.143096	0.231780045	0.471382961	163.2830444	18.93040356	12.40780584	14.75058005
NAD-BIOSYNTHESIS-II	6164.115425	5266.722118	49916.6817	2718.691407	1570.875657	14679.91327	6655.527177	5142.599044	20348.06471	8055.836096	14740.11666	33149.22729	10348.57506	6572.766774	28635.47947	3391.862066	4787.453066	40416.93343	6153.996839	8539.136024	1575.005401	9697.774357	15038.34909	6452.839971	7655.914602	15712.01696	6733.343233	11385.24211	4085.847637	1694.58274	7152.966449	5098.438889	8033.767581	9741.93252
NADSYN-PWY	382.9344352	192.7078148	1903.649822	159.2590758	48.38605879	1058.598689	1376.341397	422.4951191	0	71.45325229	403.8138938	110.1379765	1461.823286	470.9596663	547.6377057	3772.781936	595.3958004	2335.872102	93.13969183	1174.283521	0	1315.698699	114.0570889	1745.051555	1687.718542	733.8687638	13.84084092	45.88629149	157.8276886	333.05975	420.1665996	65.61176105	96.25958365	1949.459823
NAGLIPASYN-PWY	47746.84628	44220.19865	40204.68433	20657.38038	101399.84	38739.88263	54184.9955	29115.13638	68330.04176	45277.3842	68662.54452	42059.22443	40748.1785	39783.76873	40417.45836	11708.53082	45112.86496	83250.08302	14401.60652	34914.28925	39492.69996	60144.22029	21977.88787	18026.09181	37413.79423	48446.59653	22970.60859	34561.96349	83549.26645	50891.98448	21096.62683	16935.38267	19968.35625	38425.47542
NONMEVIPP-PWY	84660.2212	87445.97206	100394.2736	57900.2701	126441.887	78104.55027	89087.28096	81173.55425	157368.4057	118272.2435	101776.1738	112138.4282	104142.7754	114255.4388	95081.85157	39240.52165	85839.10238	146521.2251	31099.02162	111091.9293	43010.11035	142141.2139	100038.4573	79435.20652	129328.101	127805.8427	63439.85152	80187.48183	112877.5553	88797.81863	65305.61719	56565.04764	92134.81655	120083.9714
NONOXIPENT-PWY	110222.3973	123491.0269	193196.5579	81221.43304	174275.5072	126750.858	126031.7853	130494.4965	231282.2421	194714.9046	127587.3332	337582.0061	157358.9057	184497.4647	152533.6835	64611.62585	128819.0466	298347.7531	44474.40297	170044.9403	46209.74548	222343.2078	136898.2184	131244.9553	199287.318	202887.3952	99843.26163	125791.8098	139576.7038	119283.2509	111509.2141	84075.0787	144023.0448	191426.7683
OANTIGEN-PWY	59330.00933	60553.53391	124687.5769	41384.35625	70456.8202	74473.65541	59736.07077	55182.57221	95717.40696	91732.73629	66164.35353	157201.4842	76421.85474	89493.43985	81825.0885	31916.12239	71221.84035	76433.57626	23113.01008	84623.70037	10443.23518	109791.229	73967.67657	61176.27192	96195.07231	94195.72973	50765.37219	57129.34382	45160.34832	58737.35213	54436.20138	46642.45664	73094.52675	96378.24284
ORNARGDEG-PWY	3522.409668	2814.386576	1640.124615	1038.878921	51.94486572	10731.24878	4563.217868	253.3839795	492.4760898	326.7778335	2764.993082	25.002328	6419.82836	3219.831337	25419.90491	811.8048286	432.3923291	944.0676726	5271.049429	647.2464448	71.2313779	2401.429708	211.0992302	1081.779068	122.5662994	10796.42679	244.6214323	1371.72824	13.54205535	189.1935726	3181.468401	528.1367908	930.4226644	5324.743705
ORNDEG-PWY	3263.744353	2031.783076	2293.618928	775.5159965	100.2531307	8283.334014	3703.974586	301.8175664	989.8689762	631.2595119	2119.648536	31.22042484	5104.120833	2169.948969	21409.15015	1239.417103	525.4938894	1080.725011	4721.771599	552.7040276	69.60626315	1902.061168	132.9474952	919.2327816	167.2706494	9289.266855	151.5740777	1239.694398	14.97655753	222.6757303	3192.544649	878.1842672	670.9340317	4194.145965
P101-PWY	2628.937939	21929.27381	4491.999096	1336.145623	893.2637688	1228.710114	7208.973063	11095.36928	285.3118236	20877.28461	4507.721039	36.41004393	6853.953192	26977.34443	5160.684887	478.8174988	637.4286885	1876.358275	1779.197761	175.0815162	189.6578706	15212.94646	456.4811827	4473.404382	1880.828566	1948.930944	298.1124918	727.7372863	2470.929085	1594.524278	2189.198342	5247.069002	1336.697912	3651.66076
P105-PWY	33930.86688	58447.98258	26568.533	16680.93482	5176.465659	65190.35919	37460.02905	7920.475821	10668.78806	59752.08715	57375.14363	3676.051117	49826.63461	66728.68606	75650.87443	18037.47479	7397.833432	22585.10383	19231.41315	11626.57698	5410.838322	63621.68378	85969.595	26316.35311	21745.62801	46059.87421	23497.54394	22967.37951	20659.39699	22445.31968	28567.9706	22516.72891	33941.18246	42128.20837
P108-PWY	40571.32113	92305.09739	12969.59469	21902.85192	76299.3808	65716.37415	47460.14845	49481.51493	102555.1839	88465.05592	57075.72455	43683.02617	44607.06863	84373.02576	48648.3349	17852.25648	52830.85608	118764.6339	9075.756049	60570.10965	7759.378682	98410.96841	100585.4271	30091.55056	30897.99374	52205.56526	32155.39244	51584.62956	51091.03216	73827.60874	37331.82606	25713.26961	41798.74518	51868.24033
P122-PWY	11666.28094	18560.39269	48197.58012	7232.00023	6167.246991	35363.43769	18821.46626	26648.17094	30279.66219	38377.36538	11683.27346	140011.5811	27955.03716	25519.42181	26723.95926	14667.75231	21313.78259	40298.85803	3426.410429	30392.18223	1845.610995	45372.6875	5222.549833	21725.78037	29277.0456	33306.72548	20558.23014	16404.31538	8919.191112	25935.91473	20827.71303	16844.73585	25052.38221	41667.14893
P124-PWY	14253.1026	20977.13789	53788.36679	9575.187544	7151.876339	40667.07084	23633.76755	33570.27389	37155.34392	46675.30955	14592.83823	164665.3025	40109.86778	30830.07396	32734.15311	20441.30855	27015.80877	47643.24114	4225.944839	41378.44105	2894.212316	56747.28613	5981.484584	30610.23589	59146.56912	48571.68576	27808.30644	20101.60666	11147.69988	30568.23202	31246.87971	28812.04938	34615.9211	61588.16071
P125-PWY	5391.820934	2357.678204	4120.20006	1923.010847	2030.909684	17636.83508	5461.496342	7557.183441	7975.125258	6202.228453	13205.98246	8132.374735	6148.509029	14697.62295	3644.743614	4026.641469	807.3862168	14076.3127	1985.154713	8553.795142	898.2224261	20279.16388	65031.16646	4913.088666	8453.937516	5129.635628	31655.66429	4664.888153	5922.013464	4119.221555	10310.17242	2362.819292	18191.72045	13148.40654
P161-PWY	37698.1943	49718.71733	149498.9212	48284.68196	55152.41321	71130.21698	57769.64654	36039.17205	123499.1677	89599.65173	52597.72764	216093.064	73849.79839	105113.2527	104251.4887	25892.1571	34150.32079	111607.5365	25838.95157	78924.59305	4118.885232	96364.876	117988.1574	70065.99733	95582.31733	108572.0012	41810.41569	70550.32316	31142.37757	44071.60697	53216.27379	44110.77963	65302.04848	81272.82725
P162-PWY	17843.80799	6061.160435	4084.621314	4007.307687	30188.2596	10054.41262	9511.821204	6621.192954	3297.760945	7746.716881	16090.81463	27562.03035	8573.584063	14631.79028	7390.609379	7407.627887	5522.152808	6739.165618	984.1137382	8284.35035	1933.696635	22959.9904	28921.63154	5016.158795	9577.607125	6684.574215	14932.57125	8436.707822	6317.14891	10355.20068	13419.9773	6443.479161	19760.9936	9731.641251
P163-PWY	27513.67009	4175.889379	4361.74714	5787.432191	53700.74744	6354.010315	10099.22683	5992.231744	13359.67957	7398.667471	18452.54786	36301.55799	13680.62471	13534.12085	7370.437445	6553.411453	8746.853879	16595.26947	2020.596075	10490.52162	1797.258114	51369.04455	30082.52081	8931.485463	13727.39198	6975.835534	10504.74577	8515.449791	5358.917435	21217.60835	18390.30751	7673.361567	16774.6184	10692.59505
P164-PWY	35862.56514	21460.42256	18318.94052	16840.0379	32952.43233	45158.69241	28951.36355	24167.94108	53685.44284	48167.99525	26439.45459	197377.625	31663.19079	32373.85678	51291.66729	12579.64994	31367.84162	182187.3084	21603.57995	27700.38979	4482.479619	54819.13261	12395.35553	32446.47909	44980.13267	42838.27944	29658.75786	44444.39506	17524.19572	25227.72408	29970.74163	20720.94656	31674.05799	36490.69958
P184-PWY	85.32894232	11.37125134	659.7459426	15.92607929	6.716938857	933.3726184	330.3331729	37.53932375	0.346485884	31.00655541	14.31128057	8.611868864	51.70389546	21.04404776	1267.248782	86.50605375	11.91957212	33.7880109	578.6890004	2.54E-05	0	36.17796799	8.013488192	248.6979554	0.000154428	264.4120591	0	1775.061594	0	0.000425594	135.0675172	15.72968026	9.949450988	11.87675589
P221-PWY	3894.869068	5013.200615	20042.91171	3022.810024	3752.542608	6850.454471	5977.373454	22772.87998	5772.840817	26450.98705	5602.63281	4913.552075	16397.65873	7143.60727	16828.88469	8918.030471	15022.34187	3142.591526	2396.83845	14846.30549	1037.184737	18623.67059	8356.322706	15935.39345	25343.00095	18528.1077	10091.98101	6288.88672	3444.761127	9921.410915	18681.30134	12970.06095	18239.0599	22625.38855
P23-PWY	28106.91976	25944.92172	31516.69808	12737.40843	21713.13572	73833.76042	41608.51438	30897.59595	9143.097165	58985.42198	44894.99493	37885.54867	46100.27705	46952.33228	58730.37347	10453.7018	18522.28922	39561.93676	16972.11254	10119.4809	3835.762007	39633.34544	31755.85484	19397.70063	22531.88793	44628.78536	33731.8101	24233.09597	13112.48585	10487.67965	24658.71117	15834.4714	19622.29775	29049.98794
P241-PWY	1.212913223	0	318.2212822	0	0	251.87007	1.215041108	0	0	0.023541823	0	0	0	0	0	0	0	0	2.921360606	0	0	412.3608532	0	0.19739056	0	0	0	1.196091258	0	28.01287829	0	0	0	0
P261-PWY	662.5141383	174.2975998	497.7442762	943.157363	237.6151161	1012.461392	2440.924194	1469.963103	25.35861155	1602.917556	836.0060272	54.0794839	1238.967788	3680.665267	1619.906691	715.2377022	226.0661479	661.0875106	368.085812	196.7479359	93.2493764	4001.568963	18.28281176	1600.150687	1537.266621	883.7300013	190.8422102	1.083588956	879.0616289	1140.398295	2404.573771	1061.318902	2316.204851	1242.496052
P281-PWY	1002.502639	671.9785607	2025.315555	402.4705179	115.9819702	2775.766671	2157.384679	299.4754003	783.6713501	2942.888096	1365.963297	51.47188842	2257.495501	911.8364587	6821.104806	443.5883379	224.7140016	738.7309572	1748.194074	228.3519536	65.25612312	3302.274248	36.66403373	1491.336279	310.265149	4245.039937	110.4078504	2723.690791	6.347404489	520.5088398	965.771251	2190.779	212.4174548	1867.123314
P341-PWY	724.8165028	1980.326521	845.4339728	400.2505994	482.6573618	3616.163874	668.953402	3442.388713	240.9902382	2608.233633	1115.344764	1214.016371	2629.722837	455.7753898	3435.59602	552.0794222	1844.032429	637.29742	378.3560232	1946.530736	2.161609417	4179.248888	2859.072705	6112.287794	2958.675094	6545.158987	1949.505768	3836.429321	306.1143863	455.0268754	3398.123595	4277.495551	7581.46979	1329.221799
P381-PWY	10558.29946	38.65838454	7227.557303	741.2073005	1311.041058	2287.778412	3287.962781	614.7120056	617.7761447	9562.217031	27.84437897	46.28273047	2937.501846	1261.58952	2167.115241	3219.229804	87.9612827	3501.79197	2736.778684	423.1925558	0	10413.1349	5.161635962	5116.856078	5465.464992	1386.443517	514.8839582	4869.527582	0	1398.593235	759.7300745	10399.48059	238.8750186	6392.176175
P4-PWY	40636.96909	54247.06652	111674.2076	32473.16149	51963.38806	63886.61477	51803.60221	46475.64186	85445.22749	83250.65021	51497.35981	14737.41402	66314.62173	75047.18393	72253.61319	22837.18255	50834.54844	65594.99202	20680.35426	58060.23678	5945.509232	89612.72178	52868.7719	51659.36107	79370.77747	80144.61776	48839.75145	54639.5784	37975.87163	41635.62603	39877.62166	38848.49196	53962.20187	66119.42235
P42-PWY	79239.64418	103737.3105	53669.30966	43855.26598	155548.3805	94912.8697	103964.5713	76598.17734	167957.2387	123854.2919	132220.3067	72884.10427	90662.00783	120775.1666	87009.32238	31232.20141	98282.94777	181528.2511	26152.07531	98493.14039	59434.42289	144859.2148	88072.01577	51496.92536	88553.46816	99608.53641	54733.47069	84288.42407	136034.9418	112786.921	54245.30762	41339.88089	62547.71122	95501.50888
P441-PWY	50542.87789	31707.62431	107627.6243	30030.45266	62785.5067	79563.34205	47475.01652	44038.81255	73787.76262	71511.79719	50413.59524	152916.186	62007.71619	54546.68965	71471.00912	21980.7446	28171.36745	125178.3922	19919.50139	48300.77833	5259.913403	86283.99557	52807.91258	48995.9674	60556.8047	62827.8884	36140.28935	52620.19536	32010.77923	37603.58954	49149.95174	28732.61893	56359.69813	55880.75946
P461-PWY	13457.12881	14763.70823	24582.14253	6806.655919	2247.123125	37292.65656	21916.16954	26701.01106	12607.36029	37635.90342	23760.51909	78443.12008	31087.64999	28662.46921	44035.1567	10264.95391	9752.804573	11082.14645	12458.43153	18318.62991	1972.072263	33669.91483	10178.31596	24789.96818	14374.76191	27397.32923	24400.21409	6905.660796	11017.17401	7860.335665	26065.34205	8298.737576	11413.53642	25294.92019
P562-PWY	6427.973718	2053.840748	25253.04884	4483.705542	2070.276867	8347.001536	3101.68066	4641.920974	3247.236975	8857.321277	8521.082837	2846.155985	6828.566865	8259.494558	8234.355319	3376.578428	808.3429841	4306.87828	932.5717124	8386.408361	397.9761907	12939.96579	2324.253452	7613.091019	6195.660845	12192.67205	2982.673046	3165.761697	3968.012063	2862.454086	6150.178164	3579.496007	5323.354802	6422.914373
P621-PWY	0.243818746	0	37.9293086	0.000163228	2.22E-05	0.004801989	0.017795362	0	0	0.001261123	0.001274934	0	0	0.003013194	0	0.001175333	0	0.000942578	0.000676321	0.000875265	0	0	0.167304923	0.000673913	0.008415374	0.001275254	0	0.01618076	0.000720774	0.000682414	0.000275656	0.000210517	0.000609905	2.22E-05
PANTO-PWY	58275.88413	83227.99801	42188.8728	29849.05559	65549.41443	80706.37392	68687.55507	62459.05853	95952.06428	94817.67319	68679.70968	36877.93463	59085.51905	83329.76938	65066.95945	24325.81564	69148.88284	117600.5107	22935.41512	70025.68214	32860.8814	101473.6819	78630.67114	47004.72329	52297.4976	85155.10177	39599.99399	50455.93761	71090.02598	88796.47188	45019.16078	35966.08975	47717.47446	80211.4026
PANTOSYN-PWY	63775.50593	71504.38745	54639.85316	35267.88018	78562.87332	77625.52245	75386.5208	60544.58171	100310.5113	92481.26314	75694.79164	48291.11763	63974.14069	85232.76286	69090.45928	25925.19227	66910.49162	116307.5873	24459.08863	71391.36682	35084.36387	105619.5598	79357.00113	51033.03908	61617.57542	90458.54806	43500.1473	53261.12572	77547.64833	83885.25831	47947.12499	38768.98971	53970.8393	83029.23113
PENTOSE-P-PWY	44187.34926	78376.86159	115515.9765	17031.18995	69989.51917	80613.49199	51692.67395	52105.18827	91285.75086	88586.72449	42645.20714	162548.358	43689.7536	82740.48481	60343.38476	20782.14785	48313.36176	149218.1493	13703.85741	51989.14782	3325.938502	99548.33888	83599.71085	32634.07251	31396.34493	47127.00186	38120.37682	48339.79048	36454.98285	65924.05623	29323.56809	19487.45042	39675.17966	52685.35552
PEPTIDOGLYCANSYN-PWY	85423.77123	79764.71222	138138.1919	55801.685	127306.1036	89880.44173	92802.22884	75393.64252	153794.6376	114755.4832	102367.6374	176744.2448	100389.1816	114167.8424	93880.81885	38776.13679	78006.906	141286.2882	29748.68633	105342.248	40162.33173	140955.6329	105240.3866	76798.67012	124260.0036	122025.2512	63863.14106	83832.19252	105103.6029	84567.34813	67480.3315	55657.37801	94502.22668	114163.4115
PHOSLIPSYN-PWY	84215.18204	81920.5772	171105.2655	58494.79378	111725.3077	91032.75683	88463.32009	75592.87419	159445.8655	115706.0036	101087.3369	200128.3955	104689.6906	121830.1691	107132.0031	42030.53166	89113.96512	145535.8336	33080.89631	110467.3971	25765.34856	140993.9129	114140.6994	84584.21953	133563.9896	127122.5372	71458.7121	82888.19144	87063.00908	75733.06604	71927.64363	59141.00048	95920.19388	124229.9515
POLYAMINSYN3-PWY	8874.340506	10122.51053	12605.98067	4260.41439	5854.453621	22068.78066	14155.51593	4375.881387	15296.4604	17174.44087	8838.931154	4769.477997	23152.25078	10417.79118	34136.20753	5001.829117	5362.071063	8720.268268	6641.572858	6124.703148	1069.04801	15481.31639	5691.926896	10067.73559	8809.513454	24418.23512	3976.481138	15100.85083	5006.412361	5664.078926	12999.97775	12536.57317	4646.51615	18324.55963
POLYAMSYN-PWY	14353.37171	28134.38141	19142.33273	8910.151003	5651.002425	39938.33115	23547.70307	19234.25696	16587.62912	31785.75569	23359.93222	4852.002851	24189.41933	45488.83118	43164.67883	10701.69987	5041.448421	8883.104408	9596.446715	14207.90829	1509.746489	33765.59427	23206.59553	11961.33965	15563.4744	26532.19642	19130.23235	16497.25779	11260.29793	8987.597488	15554.68877	12791.10044	18691.64468	24393.17307
POLYISOPRENSYN-PWY	59672.02311	58438.4298	94080.27854	35797.54949	108160.7063	61053.14925	72884.01422	48245.39214	108330.4375	76415.7174	81913.37226	139644.0344	67531.57331	69670.62339	65119.69133	22941.45687	60047.35052	114077.3302	22523.16507	63535.24139	38339.13473	87959.92443	78734.34719	38370.29924	70575.00507	80886.8042	41686.08342	57090.1049	92949.27085	68078.11814	36269.84495	34183.92463	41267.84672	67832.51328
PPGPPMET-PWY	21162.84245	6691.821836	67130.91904	2337.055763	37269.32909	17395.56751	11139.81193	6228.754056	3921.794366	4888.097691	20423.13534	42180.51697	12771.3854	4858.713536	32775.45829	2329.143649	12099.59264	17129.86138	7059.704888	5405.300476	903.010236	12986.59343	29447.18571	7846.180576	8178.921845	16375.66388	14611.82849	3104.295193	1634.443086	3260.540589	15585.7848	1447.396604	5238.715448	14388.62481
PROTOCATECHUATE-ORTHO-CLEAVAGE-PWY	1344.638106	359.5038621	4321.445788	549.1070062	801.8341973	918.6793367	996.6037546	849.8403	1398.815071	3159.776889	1926.667137	408.9193296	1282.230363	1307.047142	4554.784564	1348.828916	1119.196487	1957.054895	212.3739787	802.4498085	108.4670258	5112.839634	75.82520403	1426.368547	1897.304956	6047.833798	1082.65061	2655.813596	149.0994679	874.6879017	276.7584733	1307.84064	750.2000468	551.7366638
PRPP-PWY	42798.58214	63415.59872	115069.6516	20932.81319	31291.65843	76377.68454	56399.67015	16094.83786	82757.18012	80021.20064	65129.95628	6268.918935	50057.59575	77660.77665	67895.96967	20211.31786	21548.58157	81477.97277	20705.8011	41225.93974	4119.824964	75476.81582	32706.57397	33238.50736	25832.9863	58804.12139	43116.17971	47112.31724	36948.88545	42356.00092	36156.64258	31796.60726	33047.11744	51211.60444
PWY-1269	44174.30111	51297.84005	42074.35923	24123.16915	83316.44574	46601.29796	54406.5532	32081.15398	89846.93944	51854.03888	66530.8375	39205.73041	48082.26413	52022.88666	56414.58507	12869.24705	49397.17376	83777.10413	15347.91837	43942.57895	35714.23253	62347.8681	21798.90796	24476.03211	44874.32419	57742.59404	27237.51516	41004.8243	83109.45079	55473.10869	27320.00799	21150.38852	26261.24857	50339.57985
PWY-1361	53.49739417	0	618.0809865	2.829027676	7.127654622	691.1102606	443.6186608	66.65359525	0	32.48644182	0	11.0418448	74.33689599	0	1747.855593	38.29245574	17.66074787	48.86060883	860.3867215	0	0	25.58742128	14.3084431	364.4056966	0	70.31265892	0	1356.774927	0	0	127.0854061	0	14.9253518	17.92750331
PWY-1422	77.29495181	38.56875809	354.6016907	30.70144131	10.43532868	169.0891002	311.6183102	86.68826404	0	12.54586304	86.44675469	26.02668859	336.3996426	89.54881835	125.8259503	61.73716972	161.5003852	567.7535339	19.35737428	294.1724458	0	243.8016321	22.66888751	446.4990767	506.1262463	179.6457389	2.962320843	9.741332876	30.05535254	68.7078673	94.60054384	14.24856491	20.66738124	567.1726513
PWY-1501	12.57260382	0	56.92153053	5.090340676	0	46.561829	0.206306453	0.021856402	0	8.180587761	0	0.004851556	0.030354748	0	0	14.03848119	0.00728487	0.020640464	0.407811692	0	0	5.889425072	3.009458708	60.61806164	0	19.10116407	0	1.742421395	0	0	28.43689748	0	0.006068776	0.007285896
PWY-1541	84.90414999	7.49917235	5.509528354	6.101281372	14.51933917	21.62963378	942.0688711	181.5297539	6.783107109	39.51689179	21.81137132	12.61070744	72.50883007	200.8667221	378.5589569	382.6621589	15.67466772	61.04984819	34.29587573	138.8464778	6.065731948	1041.691484	7.667586637	505.7728895	76.65757004	49.27022388	168.2359299	633.9453391	171.9818844	25.60163839	11.24618881	9.029411423	26.34566765	25.20863449
PWY-1622	233.2020528	33.00917027	982.0861335	42.90035329	56.04072169	577.2563284	684.14551	1523.729319	29.17509321	202.6346305	600.3935613	22.853003	300.7140201	264.668912	429.1339547	615.9917137	91.53281112	470.4684552	61.50257379	288.3793521	3.878601068	2672.735346	20.41406381	1406.521524	393.253131	175.4177987	481.7990274	33.51741691	604.8176992	219.7291176	166.120793	27.20217101	465.8487278	437.6221723
PWY-181	1269.308881	54.11319001	4325.462272	92.03533936	258.2976088	992.1364704	3227.990832	3554.885642	46.71680853	427.3649258	1756.089813	36.77304148	563.7646683	566.7960073	2696.114143	4736.309987	212.6893092	1071.046787	142.0554959	534.3802016	18.41699957	11560.16307	112.2863586	4498.845011	1011.303216	314.0899871	3365.579092	53.76812664	1917.230931	548.8793778	304.1822202	44.18057259	749.165195	734.9696875
PWY-1861	13684.22459	43192.50276	22633.59048	10177.01481	6641.7346	56698.96812	19640.07648	57342.57902	19759.61457	60418.09811	33883.00979	105633.4305	23437.81634	60723.89202	27050.76787	8573.519202	11415.84501	125673.0464	10063.28803	29071.53417	929.4260617	47082.21748	9876.814947	33321.24343	23544.07453	29613.71838	28943.67638	19045.61089	21504.96414	8297.294039	21126.4289	11514.88526	20249.15853	19455.26692
PWY-1882	0	0	288.9376183	0.001516679	8.85E-12	0	0	0	0	0	0	0	0	0	0	0	0	0	0	0	0	0	0.69424828	0	0	0	0	0.572228338	0	0	0.004639258	0	0	0
PWY-2201	1.962051882	2.621619993	393.0460639	8.515168723	1.310833544	7.204964378	1.962056421	5.23471085	2.621655058	9.166918975	4.583589119	1.310838823	1.962061931	4.58362614	3.932388317	1.962006108	3.932363182	9.818204822	0	5.894353402	4.583246636	2.621651563	3.932404929	0	7.856285328	5.234839597	1.962043273	3.27282562	5.234794872	1.310830464	1.962045929	2.621580075	3.27284279	4.583628857
PWY-2221	33.62770372	6.12E-07	14.96650312	282.0020779	0.177702847	984.0462732	400.1706007	1816.061032	14.26024842	1606.775409	30.47361504	134.1175192	1199.209172	0.943780638	0.918403853	303.1420402	9.18E-07	27.51896842	84.83166728	370.3739791	311.696718	2088.20165	156.0438953	726.3649743	710.1165772	1600.120718	104.1616988	431.2280885	72.12361741	234.2785484	343.0725026	169.8668655	23.17125227	1754.569501
PWY-2941	35069.48368	43192.3539	89274.67421	33238.51867	26193.53716	51690.82462	34647.6877	40943.91262	92736.67118	58749.24998	45665.50676	138009.8873	47671.01158	67920.97117	35471.34781	18403.23073	8021.326956	27858.87957	11456.30706	41756.39851	3835.955627	62261.64672	72490.96175	43831.1733	62825.38035	52627.27761	24786.4995	43935.83941	34160.52551	40530.7466	26169.58025	27926.93527	39446.20763	31688.03052
PWY-2942	77824.56176	91776.42091	144877.7523	62109.32345	123889.581	101578.3027	90549.5501	86992.51207	178841.4987	134698.0519	94903.9824	190017.6427	112573.3188	131356.8171	107358.542	43955.33254	86856.97283	178115.7771	30738.7927	119444.3482	40772.9391	161233.3635	93920.42448	89202.31616	140990.4964	138695.1735	70766.4097	92584.21432	108953.3271	93735.9935	70723.54522	61931.73163	104406.6052	128638.2709
PWY-3001	64037.37872	95877.46292	142792.6229	53312.00024	94698.60417	96995.7196	77167.50524	83998.19695	160338.5169	130242.2593	81565.34849	113755.2552	100942.5738	126428.4986	98697.35342	40037.52433	93353.39541	166402.5822	30414.01776	110988.456	18245.93812	148873.4682	89207.8254	76875.29562	116724.4767	121885.6436	66444.21729	82729.61286	83280.57358	86697.06201	66134.76026	53444.00998	97873.35134	123069.7601
PWY-3081	0	0	0	0	0	0	0	0	0	0	0	0	0	0	0	0	0	0	0	0	0	0	0	0	0	0	0	7.37E-05	0	0	0	0	0	0
PWY-3661	154.9353938	19.22298122	822.8810427	196.6395783	217.7972608	13249.90945	188.0875924	7.851393177	389.5298971	1126.967559	1503.092276	285.2955639	6.61640571	6.023911493	835.9920005	209.7113236	19.77040945	322.0908146	2.625255282	17.29210207	1.248490858	29.06282859	37.08464379	72.77484582	740.7246696	157.7116676	1590.803695	96.25428453	3.374635805	94.91112152	106.3493559	0.194949432	301.4254475	63.00242074
PWY-3781	34561.84759	91651.68833	31309.8006	20700.45414	12651.62339	109694.7543	43377.8219	99400.57002	3468.753562	85373.48747	140110.5904	2922.488007	51234.547	98787.56432	40285.77027	34580.22801	26309.87327	61154.79629	18530.25928	9218.116249	14195.04736	90777.1925	194792.805	33280.38223	25697.57884	13386.74663	54675.29613	13905.0186	38249.09107	31888.12656	25917.79991	25078.18119	51353.54563	32655.78244
PWY-3801	745.0196669	36895.25945	3414.056171	2061.995633	284.4660719	13181.80206	8203.633619	26771.46944	42813.21354	38297.48754	933.9668719	17815.95367	22643.69248	632.0912228	752.4666068	1343.846989	24532.20291	3979.603126	1986.203749	30673.26583	3069.536689	32018.09176	1176.723582	13866.06898	9160.327538	11527.77839	1638.882653	27464.66992	28326.54053	3933.826327	11679.43112	3231.908869	444.7050424	29868.80651
PWY-3941	0.316268864	50.81085596	0.805087299	0.009402228	29.78755749	0.019389995	0.661435504	0.006465714	38.32823178	0.158659367	25.26880522	0.000852927	0.004346772	0.078509753	619.5225073	0.032477443	3.11E-10	0.160891274	0.016084441	0.025458955	0	228.2181465	0.000699856	0.021002342	0.196291327	0.077508795	0.001438922	714.9221683	27.50108889	49.59422104	0.000415788	0.005095461	43.93688241	0.470691193
PWY-4361	2101.72373	11492.20397	1357.386797	1262.201797	421.6950703	7413.939667	4085.965548	336.2883187	243.2017612	10112.87687	7832.778143	231.1247495	2747.446153	14635.71471	2044.88863	3776.498051	334.8691812	1312.475425	923.0275924	725.1504791	61.88595621	3503.371669	1929.276998	1666.953212	1072.819343	1436.585546	939.1991867	81.85459273	1889.501981	722.3238014	1668.702247	787.5582865	1360.273815	1816.258198
PWY-4722	9.865544256	7.84154429	97.86058196	779.8756564	5.500394998	3.139113217	38.63354335	2.120832343	0.606453559	38.96457214	96.48537621	0.184617372	785.0616681	20.34950735	0.342623802	0.080829149	0	0.064822463	528.2762843	35.58883188	0	14.33845432	0.035796513	59.02855545	205.9920149	2099.810371	1.37E-08	25.53756153	0.049569773	7.690969749	3.95E-09	15.7066658	21.51667594	0.001529323
PWY-4984	12557.29412	43061.53161	14297.96426	13767.07389	10559.43392	29069.95238	25479.60069	33521.80469	39908.35049	45220.30163	35766.69802	71711.81479	33234.19109	62199.7853	22924.34078	9707.997679	32514.2099	37671.31973	11630.31741	27556.87593	4276.954261	58333.34857	72737.52204	20129.80436	18777.91922	22913.93358	16127.21588	20085.19353	23449.62055	12041.09709	25055.63974	8814.064301	36319.27585	33414.29637
PWY-5005	2755.156597	1818.308212	5105.861258	1927.455296	381.5450075	3538.044475	2791.913163	6297.428564	26019.66818	3168.160928	5470.802591	260.3981271	4357.496733	1803.384641	1157.745884	2105.696747	676.1739952	7885.623956	1677.126594	6456.388196	150.4295848	9604.983257	971.4190881	2437.61779	2093.489675	6591.876341	2449.766836	10249.30586	5792.546878	793.372772	4331.562721	1247.2673	23981.77856	2072.992833
PWY-5022	16625.38715	10442.94035	8379.012904	5394.117632	27019.35398	27231.84647	13194.81381	7849.873462	6673.923727	10782.95483	16593.55517	5440.050474	18485.37507	17799.93938	25420.74595	9221.382351	5696.605774	18144.76428	8439.906519	12031.40872	1552.271894	28344.84908	34066.04796	9651.430934	14538.3693	16633.96707	16521.64214	6546.887626	5116.978184	11123.69162	14425.15907	6720.365691	14153.98042	22354.65107
PWY-5028	114.8710429	34.28206574	2324.589647	27.69843632	16.67649718	1488.684893	956.3672865	91.87125727	91.89724164	78.30576616	1247.756133	21.94841602	161.9250517	54.32401169	2803.672166	981.5095934	61.05047165	414.7803197	1525.256937	732.5460895	0.475309244	3669.023676	22.35681986	715.2789147	55.95947254	645.1681362	43.94885477	5321.373576	89.74363775	38.42500119	385.7312425	1.531265986	38.92655038	160.3185477
PWY-5080	0	0	0	0	0	0	0	0	0	0	0	0	0	0	0	0	0	0	0	0	0	0	0	0	0	0	0	3.16E-06	0	0	0	0	0	0
PWY-5088	2917.480585	24.42747923	48.93941681	4.952210722	0.169898686	1669.836333	0	0	6.929661581	1.44688807	5.198068042	0	10.24954993	15.31596254	0	4.78853488	0	3.841618118	18.79154529	10.83235683	0	2493.860842	0	4.637824977	39.70351733	11.7687985	1.065199455	0.000240671	3.333530344	163.7424578	0	0.858213713	361.1659885	4.727443027
PWY-5097	62274.02089	92163.27132	124290.2046	59694.31365	110542.0382	94515.18612	74847.84727	84261.22704	177260.7165	131411.7855	73131.2831	189072.7759	104643.8165	120533.4756	100566.3268	41122.94396	86668.43726	180008.2047	29205.89433	113940.9016	16491.87608	152401.6853	82878.44208	85627.94042	129669.4397	125326.3122	65370.84857	91033.6779	94130.14393	86692.51213	69008.29859	58927.37785	101733.2513	120858.949
PWY-5100	88853.28961	68743.59571	114141.5328	57678.70763	147490.1081	89318.70808	96280.39064	74988.44519	164651.293	113914.9058	100550.1902	235784.7236	104861.2643	126006.1181	94301.61635	42680.86976	89000.49585	169047.3446	32483.22272	112336.9551	40585.16562	155926.8439	87573.12358	82041.54068	137610.4284	134836.705	74474.07094	86479.9379	103029.4572	95193.87397	75816.81492	55542.28293	105283.011	124758.0338
PWY-5101	66927.99525	106554.258	171534.4196	67806.00006	94317.95016	118417.7178	94338.29699	103016.4332	195854.6982	157577.497	92680.63676	153999.5017	123948.1725	159893.3656	126948.1573	49928.75348	104414.2306	229812.6251	35897.89389	135768.857	18076.22763	186846.6679	88343.21564	102201.4325	153538.1774	155543.3831	81849.6638	104692.3858	89911.1445	98902.58646	81283.87545	69947.66332	127225.7465	151795.6304
PWY-5103	55583.49404	84670.85958	148666.2664	49236.54068	86746.82671	93772.63689	74132.71312	79653.45971	139692.9819	122717.7065	79195.34201	117561.7223	91898.19245	121145.3976	97780.6973	38420.50575	86133.57017	168641.121	27811.51674	107134.5357	19472.9789	146642.1254	77656.0829	75064.12587	107911.8416	116529.0581	65109.60381	75292.64465	68588.7426	78047.43787	62577.62272	51269.41271	94853.20362	120922.8541
PWY-5104	68376.10842	90709.64286	114106.8096	63354.30241	98904.46662	103228.4252	92437.90788	92676.98052	181292.8778	142484.6881	89332.14709	147596.1679	118655.8314	152047.9135	117235.6942	48835.92395	99589.23985	201004.9782	34998.76214	129524.4843	19452.26871	180060.8422	77174.77096	97505.28053	149585.285	150607.4395	79674.66974	97524.97376	88536.87943	95150.34543	80251.97869	67876.28511	124580.7248	148229.7705
PWY-5121	80348.35302	80324.91693	102464.3808	55639.85302	123484.3849	77600.79908	87500.08683	76287.9148	150495.5174	113286.5384	97682.67513	120259.7218	99068.38993	110204.6772	87839.7714	37977.27884	76891.54791	139342.8237	28375.53458	105863.3744	41535.98635	137576.2396	98061.44715	76303.16814	125293.4331	120440.3832	60745.25547	78032.49	107538.3906	85641.01743	63354.43047	55083.37914	89812.78317	112904.7884
PWY-5154	30670.74591	60423.61106	15135.39291	31511.83608	25517.96416	64775.13772	42604.00617	43975.58723	88325.20288	92627.99435	47987.16885	64873.7092	48891.66875	87716.66359	63120.09779	18166.60918	44844.07362	114950.7993	17933.10562	52893.76554	7945.493441	85548.01986	47195.78493	29424.5378	40023.45732	60456.84719	33301.83836	48616.77486	38042.86202	50322.34836	30060.33129	27620.95566	35306.47693	51762.37049
PWY-5177	11489.27965	6719.792921	3546.72029	4050.400702	2099.841985	9300.254068	9641.734028	6015.988105	3638.961365	7355.041825	13854.13484	1197.451002	9404.46812	15500.37772	7849.711427	6579.496623	3338.92949	9260.827624	648.6774793	10045.23334	1617.453662	22195.00872	23658.25479	4927.873476	10817.7138	8255.162749	10077.41183	10351.61595	5716.794064	6191.731162	13753.2289	6725.448163	16276.6873	12922.39331
PWY-5178	212.6065	234.6607303	1929.364958	13.14698184	41.20532466	596.4304067	655.913831	225.5508656	306.4302762	143.7140834	655.8436683	57.98484338	175.0755449	9.295501437	463.8341682	675.1946965	153.1181413	400.3143671	285.4373948	127.4546412	99.1925685	3361.774902	39.16072784	554.7858723	128.9165219	3361.542502	24.31485484	640.2557446	2.545041205	3.206759491	896.3014223	7.565634749	57.74099137	390.9233131
PWY-5179	0	0	4.598555668	0	0	0.003710568	0	0	0	3.52E-07	0	0	0	0	0	0	0	0	0	0	0	0	1.77E-09	1.26E-05	0	0	0	0.000272273	0	0	0	0	0	0
PWY-5180	7656.285784	28064.27333	53804.22265	2569.067269	1775.936119	23202.8824	19637.09944	15388.81596	1733.44877	29762.33737	29713.58895	338.7146913	9341.069247	38043.15053	28783.63	7401.004052	717.4955902	11083.73303	6049.198331	6286.455708	2012.052257	20531.78765	33452.59077	5302.529222	7283.006352	9620.955778	5132.228276	10745.01101	11303.7359	3396.400973	7473.960128	8580.785246	16589.79586	10633.92481
PWY-5181	399.5237439	81.30291316	2142.162467	107.6591774	51.9872882	710.4772805	693.6941403	246.7007489	147.3103671	1154.218554	1026.89909	25.665402	617.8529855	49.25783257	2028.13585	705.4749207	144.4077158	492.272466	240.5485811	145.5976172	20.82470002	4095.998899	32.34989474	928.0953687	643.388452	5126.88204	34.22489228	1173.881881	13.83328709	96.41246647	237.8093629	1036.376338	155.4095954	395.0699575
PWY-5182	7656.285784	28064.27333	53804.22265	2569.067269	1775.936119	23202.8824	19637.09944	15388.81596	1733.44877	29762.33737	29713.58895	338.7146913	9341.069247	38043.15053	28783.63	7401.004052	717.4955902	11083.73303	6049.198331	6286.455708	2012.052257	20531.78765	33452.59077	5302.529222	7283.006352	9620.955778	5132.228276	10745.01101	11303.7359	3396.400973	7473.960128	8580.785246	16589.79586	10633.92481
PWY-5183	205.981154	6.324692871	1955.289152	11.02415941	36.90489044	429.3159017	646.7734573	186.3724353	0.024044237	135.4871822	523.020202	32.9576388	154.8070161	7.880011351	0.167118307	563.6342805	75.1066228	266.8506861	232.157629	121.3250833	0	2968.803689	30.12400694	474.0282312	110.8140269	835.1723803	0.003887876	699.8502035	0.044599417	2.835946918	366.4135155	0.018695645	55.16579061	128.6447075
PWY-5184	0.481367835	0	27.27726839	0.058711826	0.019171129	0	0	0	0	0.276569644	0.954808935	0	0	0.102098615	0	3.307169328	0	0.711409661	1.138424629	0.91270511	0	0.023285024	0.043105225	1.390119477	8.374875969	1.051283772	0	4.18E-05	0.567535615	0.867374563	0	0.158913841	0.964312479	0.016859694
PWY-5188	33397.47553	35050.08185	62226.61315	18396.96975	41148.6781	41273.67756	26217.82959	37551.02742	29111.47782	55037.60707	52312.51306	59433.6377	41829.74311	45325.18158	48842.3593	17997.93446	47398.22794	62702.35768	18372.88872	26925.36861	4792.75649	54008.78389	96593.26865	29954.24885	40287.29491	44653.47976	30264.19743	21234.52924	24907.9095	21857.53477	28671.93586	25745.24877	40062.206	53766.39279
PWY-5189	30665.63051	31030.38015	58254.85484	15846.61632	38701.55728	36421.44625	22786.33176	33425.57194	26968.28012	48948.33354	45795.78497	60222.51514	36431.65794	38529.94576	44202.86877	15749.17353	43347.50478	58281.69505	16988.58202	23101.04745	3818.960059	45697.75805	91462.14358	25706.16716	35014.53974	39727.66813	26505.67762	19226.95983	21221.94036	20382.30273	25065.13961	22371.51589	34831.35765	47635.33064
PWY-5198	427.556995	2.996559846	1461.591397	88.07879715	55.49784552	90.95014051	0	119.3596623	0	77.58528486	2.118244984	2.081832758	323.1547318	104.2322475	598.4752654	150.1235736	0	268.3386758	6.117857952	36.81465656	0	876.1623532	1.220319442	636.9728395	895.8579509	57.64611116	2.951689697	54.82094267	0.012607408	325.9717334	0.000856345	88.35127086	0.010667747	637.6050731
PWY-5265	8426.91047	204.8302416	3672.495232	6153.231032	1033.508183	31031.05073	102.681873	26524.85588	6259.956587	1134.659146	4240.637252	433.4746402	6063.731604	461.0581064	4804.395651	2270.155307	136.4009741	21307.74293	7236.028982	14578.33183	718.314176	10817.8041	3256.348711	155.853825	3891.593933	11887.38817	17373.10549	2700.884328	15324.6826	3261.333262	19248.75673	131.6667332	4096.175341	3192.305517
PWY-5266	6194.860378	0	6607.682857	2569.067269	985.8694159	13291.64056	7354.312407	1188.787473	0	5976.164861	19490.19771	0	0	8106.200879	0	5785.798313	0	2797.771212	6049.198331	5002.033655	0	14409.32463	22867.67963	5302.529222	7283.006352	9620.955778	0	9355.107122	2058.028497	3396.400973	7473.960128	8580.785246	8492.308681	10633.92481
PWY-5273	6194.860378	0	6607.682857	2569.067269	985.8694159	13291.64056	7354.312407	1188.787473	0	5976.164861	19490.19771	0	0	8106.200879	0	5785.798313	0	2797.771212	6049.198331	5002.033655	0	14409.32463	22867.67963	5302.529222	7283.006352	9620.955778	0	9355.107122	2058.028497	3396.400973	7473.960128	8580.785246	8492.308681	10633.92481
PWY-5304	8508.147383	29977.64685	36129.35706	3833.832415	13920.70229	24090.20924	11590.52869	29231.41035	29082.2589	38960.38205	14785.92051	4612.061036	21737.55173	64026.25142	23108.42671	13535.89742	18543.34328	24931.90697	2760.046638	23857.11475	229.173863	22477.74655	4633.325465	23591.59702	31559.73012	30872.5048	5858.532144	8335.804078	5385.752927	32572.05415	15273.39199	14940.39207	16130.77332	49253.75064
PWY-5345	20065.1915	53140.28336	38463.36357	8289.15745	34218.49285	58376.6093	32583.08615	35246.45141	32378.44216	64081.32922	46362.61958	8919.542694	36518.6537	60054.9666	61197.24437	11247.26104	37586.54626	51456.87134	18499.38757	28408.05416	4487.963872	64686.72645	78627.81103	18326.8882	16961.87528	46348.22928	36118.36518	25512.5554	39324.41011	17924.35141	22060.89328	19312.0674	31147.1402	36745.90744
PWY-5347	52091.11238	85004.01545	110640.4073	30834.87096	80710.95215	75713.47928	61235.96223	60577.30216	74475.31099	97109.99194	66887.99434	82069.37626	74391.68123	109236.0595	73286.11863	29303.33638	50271.25404	83941.36871	23129.10341	58323.31776	13895.93301	97374.1445	85270.03879	50288.00249	82841.91026	91960.58146	49899.22089	57495.30495	62894.28295	44101.10434	38232.70586	33365.95697	58874.97246	91865.28189
PWY-5384	12798.18915	14108.65523	55513.15991	27473.38484	39956.06895	32516.26076	22681.44451	46883.62618	73322.02312	55090.76186	15897.05068	69351.8798	56582.38312	39617.76823	64947.1605	19000.26393	32065.81287	18772.83744	15726.64108	48792.55479	1356.074419	60853.53698	42284.73301	52706.81963	74292.68433	66969.90537	11249.29511	33947.47273	13807.68876	24305.83218	35999.85322	25861.97357	38381.40298	57816.31116
PWY-5392	3.005205177	0	9.260683484	0.456005291	0.1305389	0.03295304	0.122120444	0	0	2.089550393	7.4834588	0	0	0.521713596	0	6.897125336	0	5.532905071	3.969484674	5.510909231	0	0.125416134	0	3.839110844	50.8232537	7.485058599	0	2.46E-06	4.23078617	4.665091987	0	1.235732975	7.513572764	0.130538773
PWY-5415	5920.246563	3664.086547	7971.89122	1883.896131	979.3241402	13984.26786	8256.717441	1446.508286	1300.28715	6958.739824	21798.9067	275.2260908	6488.797785	9463.200135	4959.626988	5520.771131	452.1762812	3140.906382	4313.850114	4548.240157	1790.162973	14032.62869	30933.15271	3628.427866	2423.085976	6226.472974	4055.163178	8487.187025	2429.751888	1259.756017	5353.439841	1154.729153	8794.821433	8348.340284
PWY-5417	181.5974463	164.6322162	1599.771813	54.51184823	35.6166154	408.2459561	467.7122219	318.419117	586.8104208	365.2276258	271.2053983	41.5846235	226.343585	39.70099701	1271.725713	628.9661538	304.1274294	318.7759573	279.6885338	95.09907116	65.1000232	1964.202416	24.53533577	549.8660938	162.2869826	4087.157757	21.01807633	580.6334893	7.469173478	70.38569094	1241.527829	443.6737507	66.53101081	357.9682872
PWY-5419	428.0022898	131.6069812	2353.833685	384.9555803	151.5557756	4017.38755	1258.752322	200.1104983	5.192041162	73.98054152	12343.28866	157.3042276	1886.572143	225.027895	1267.214797	3744.095177	311.7908398	1297.574089	47.53934852	688.584622	9.727643168	4998.014614	4430.978568	1503.226893	934.8130644	430.9908609	6.496923336	122.1186883	115.8227374	240.2967222	483.738345	117.5278913	2206.474998	2038.835645
PWY-5420	719.3539982	225.1544666	3469.885962	624.7395435	245.6181113	5953.722464	2005.800657	322.439772	9.07234909	128.6269636	15166.48094	221.5514471	2971.541823	388.0275218	2159.505622	4762.118868	411.0036081	1834.483821	82.78419045	1124.074104	16.94534297	7308.321101	6860.51657	2287.868412	1532.290341	736.6092367	11.36130682	212.1637103	196.7947523	405.2110177	816.7871424	204.079581	3379.344558	3231.302204
PWY-5427	0	0	1.225542798	4.06E-13	0	2.332792367	0	0	0	0.041175993	0	0	0	0	0	0	0	0	0	0	0	0	0.006436461	0.345315359	0	0	0	0.01821081	0	0	1.68E-12	0	0	0
PWY-5430	320.5812338	183.4303338	1899.453142	16.31206605	64.20471023	723.498617	660.1311235	201.0224335	12.71871204	70.73800133	939.3833929	107.9171905	253.0437733	7.128371846	652.5366783	1396.964364	159.132099	198.0842827	88.76806868	108.8447939	21.45833548	4571.980718	259.2067134	635.8981909	70.49472171	425.2990732	11.58677594	215.2010579	6.718240373	4.243175978	708.4124978	19.0193277	154.9984581	731.7513151
PWY-5431	181.5974463	164.6322162	1599.771813	54.51184823	35.6166154	408.2459561	467.7122219	318.419117	586.8104208	365.2276258	271.2053983	41.5846235	226.343585	39.70099701	1271.725713	628.9661538	304.1274294	318.7759573	279.6885338	95.09907116	65.1000232	1964.202416	24.53533577	549.8660938	162.2869826	4087.157757	21.01807633	580.6334893	7.469173478	70.38569094	1241.527829	443.6737507	66.53101081	357.9682872
PWY-5484	76730.68165	98076.35561	132646.3756	34687.23245	111344.9573	102473.4265	81560.33056	81347.12403	145012.3595	124177.1956	92195.88832	205466.6729	87045.43522	110170.5911	85656.17459	36485.50447	84078.44677	165728.3149	25338.1963	97400.4364	26880.55366	132704.2213	101087.0287	54822.39314	78725.96546	89894.72868	54969.0476	83941.89863	93726.77946	87748.01219	65889.55677	49616.06815	72894.31873	99067.78362
PWY-5499	0	0	0	0	0	0	0	0	0	0	0	0	0	0	0	0	0	0	0	0	0	0	0	0	0	0	0	0.015363399	0	0	0	0	0	0
PWY-5505	17899.77461	61220.76831	75858.63711	30647.94505	93100.8786	37565.06572	46362.24975	58497.99	71966.11141	93637.23115	28395.37724	136328.9234	71514.00535	89234.40781	56220.72805	29667.71547	61949.98814	97255.21593	20494.79251	69347.79042	5173.09113	105246.1985	43718.92393	63899.50095	94364.82102	92384.71133	30313.62496	50880.00726	25056.95684	41535.90499	48198.28612	40531.14675	69379.64998	89403.59924
PWY-5507	12671.29124	9363.769016	8921.652398	5890.602823	2299.845187	4609.919867	13043.64501	915.7211807	1578.69232	8360.010726	13821.51878	159.6047885	15669.57868	10176.93445	2333.862333	4180.218351	166.731022	2631.778286	5750.909021	5262.158997	396.479127	18431.93596	2650.914865	6341.895027	9447.025249	10536.22282	6963.891722	4107.243023	5240.080025	4810.124804	12754.78677	3790.587618	7471.225603	12335.78294
PWY-5509	45554.85931	64442.25728	45083.01891	44033.42513	80318.70145	66426.02239	40892.16647	52696.94452	124761.1566	98125.7029	56931.4041	54952.80156	74750.05357	90506.10761	79782.96416	26293.49825	59130.54886	94150.76378	19674.38798	80847.5215	9032.222502	111444.8214	52451.87157	68341.50751	92874.64503	96457.76368	30589.17896	69274.49732	39251.00932	76352.64738	57428.62899	42495.90401	68008.96206	82765.47758
PWY-5519	0	0	9.180432586	0	0	9.223024985	0	0	0	0	0	0	0	1.982448138	0	23.829289	0	0	0	0	0	13.19494146	0.306038987	0	0	0	0	3.85E-06	0	0	0	0	0	0
PWY-5529	220.1367798	9.005822805	637.6380499	19.80266315	29.657897	933.0307078	17.68255675	5.492653959	8.983539397	2.083767982	337.6420886	13.85290605	20.2788799	6.285753968	1765.590705	302.6869691	10.49857787	35.07865478	26.81679528	1252.345825	0	74.14528283	5.566366689	624.5764725	104.531298	472.0410321	11.88521867	1.728508647	126.1475227	4.563426548	469.7866103	1.249587788	5.335192942	36.6465831
PWY-5531	244.5016527	95.7296074	903.6325521	72.87934969	31.27666291	1076.360323	700.703046	190.0573039	5.869321913	28.6214464	975.4054274	55.56281002	749.332718	228.4707183	2047.173349	321.2530512	346.9318394	1335.898903	50.85442229	1076.763126	0	552.0477144	63.39387055	1014.463827	951.5553418	552.2272533	44.90147265	22.32412641	93.1251395	161.5984461	455.016927	32.41791393	48.43678291	1302.961481
PWY-5532	965.7631445	513.3206334	185.3125307	789.6464805	141.7412802	144.7064118	484.6526427	307.7946415	681.3887806	1516.147158	92.63746855	229.7373206	1342.220476	753.418982	2288.675985	386.2044765	329.138545	6515.361714	52.63765104	421.5403228	15.16582941	2179.11728	9.203659053	989.2816524	120.2787007	1173.900691	141.7471372	808.3713073	59.13250065	268.0103432	1006.124064	260.4265107	375.103819	2339.299765
PWY-5634	0	0	3.15E-07	0	0	0	0	0	0	0	0	0	0	0	0	0	0	0	0	0	0	0	0	4.18E-08	0	0	0	0	0	0	0	0	0	0
PWY-5647	152.213387	55.66925341	846.3680873	77.70764355	24.35334883	571.63254	480.5434851	118.6357976	0	27.42751966	234.5975915	54.60294886	621.7484788	129.2435528	276.0929777	1989.558767	218.6200757	797.4419421	26.98498096	419.0557674	0	740.3192248	69.93010154	669.9956607	681.4904001	231.9473694	4.02907921	20.95331105	47.62964693	106.4927301	168.6163822	29.62986497	52.77240844	870.3674802
PWY-5651	239.9156345	120.5726235	1206.319683	99.68588284	30.24679113	665.9458821	866.2374965	264.7425157	0	44.6717849	252.9051495	68.87562905	920.0140514	294.9486399	343.2236525	2474.548699	373.4500773	1471.093074	58.30358063	737.763572	0	826.0669182	71.40077632	1103.359283	1061.97976	459.989567	8.651537429	28.68744174	98.70580417	208.5238809	263.4668283	41.03270405	60.197522	1228.00357
PWY-5654	201.8112125	58.96470442	1032.706849	187.3044174	80.31300179	2182.408519	514.3247459	124.1468826	2.449449681	35.56248228	5664.163747	104.6151244	929.5443449	134.3622829	737.5726225	2123.188818	224.6102963	828.6305664	28.48219057	421.2326627	0	2702.070015	1720.269808	720.3988572	706.5421316	241.5659342	4.285549083	42.97151321	51.05109686	113.6022052	234.4435448	64.19020383	315.3196319	932.545862
PWY-5655	259.9149653	107.7576058	1370.315052	122.8672922	41.02082143	936.6237491	861.9188766	224.5493965	0	49.20664857	381.6073626	86.40957609	1062.503546	252.5103226	460.667415	547.4787018	336.5122415	1327.823146	52.35470419	713.1734674	0	1169.609265	111.5981193	1134.897136	1116.18772	429.2298634	7.839196259	36.72530253	91.14397601	198.4869767	299.9304366	51.97180516	87.63942954	1386.42384
PWY-5656	21.25357493	11.22688663	82.29751693	8.348402514	2.715485454	41.33501384	89.13985767	23.00260316	0	3.369769719	23.45089164	6.277043409	92.98147443	27.42980483	34.57530598	16.25515489	44.35314597	145.4613616	5.291383021	81.13943687	0	61.51128623	6.222066191	115.8597212	102.650329	49.1625027	0.801019048	2.599510932	6.941258664	17.06267147	25.82721432	3.843416201	5.613672042	165.5576753
PWY-5659	70085.43895	74949.21158	86610.29246	36541.60979	116602.8045	78751.07478	90957.10245	61021.88862	114019.6248	92774.9033	84931.1972	117654.2248	81966.96127	86457.10397	74251.10541	29261.40365	64583.13791	211834.3574	26328.60857	87499.52023	46058.94574	122808.6856	33473.42552	51251.19109	83503.30825	89712.28773	46604.58517	61391.84544	108297.0518	70093.9148	46042.58798	25223.16007	58944.85496	82840.79278
PWY-5667	89809.23148	86890.65297	184411.6586	62074.05668	126984.1952	106736.4967	98742.00939	84723.50978	168381.1422	131212.213	108195.804	202827.9438	117602.9758	132209.3925	124414.9722	46470.76956	95539.18198	145599.0992	36963.64106	118516.3016	39757.81678	153168.0515	120309.7757	91751.78728	144332.9736	141956.4137	77323.45823	93141.68235	105166.2697	84588.16336	77679.01011	68593.0637	103923.9982	135769.6449
PWY-5676	42664.40362	21309.12829	31442.08614	15772.89984	49080.22221	41155.35394	31919.8807	20610.04489	35100.16999	48654.68411	43926.6218	64926.44623	42125.65695	66308.98556	47026.48559	22889.47794	11735.00411	57575.54976	8800.721639	49970.44374	2986.648164	90804.52118	65211.00228	34539.84214	53327.5828	38836.45784	34784.59029	29674.5066	18850.45895	33453.23067	49352.50874	22903.53755	48285.11123	47395.08197
PWY-5677	7682.896187	3679.926006	3386.541718	2771.800702	26925.23906	5934.784688	6256.036185	3604.195403	4916.723813	6445.922704	10494.6082	3804.129518	5975.181084	16235.44695	6104.965354	5807.390609	845.7059443	13889.5258	2045.332917	8426.563195	1248.040237	32837.67273	5543.8744	5625.78143	9574.196942	6190.942952	16173.99537	6527.955601	4959.534142	11496.92148	10094.8771	5099.130421	17352.61495	14516.10284
PWY-5679	0	0	1.365177631	0	0	1.485270718	0	0	0	0	0	0	0	0.006003938	0	0.074000735	0	0	0	0	0	0.075777622	0.395445212	0.089769975	0	0	0	0	0	0	0	0	0	0
PWY-5686	87010.24533	86655.15239	134523.5866	60975.18762	138253.1784	95661.40294	98969.65279	83032.67915	172873.2124	123526.491	107448.1811	197869.2481	109236.1341	122758.836	101840.7573	40883.96977	85979.58148	154468.7158	31472.1549	114693.2646	43629.9703	152509.7535	99794.66944	85355.44026	137584.4317	136926.973	66397.88532	93174.22437	113391.8918	94685.00892	72314.35777	55715.40195	102383.903	128651.9652
PWY-5695	88288.47258	87701.81626	113129.2381	52847.20704	145113.3226	100422.2307	102194.2	72307.16887	150365.7646	127475.9422	111792.1254	206641.6862	103041.5293	134088.6259	99816.19626	34589.97316	74035.6904	190385.1852	31524.15526	90627.80506	45420.64006	145889.123	112103.2991	60176.67379	103580.1461	120691.4956	56342.61413	80917.62477	115915.1154	101528.1245	57644.81194	45579.68251	66598.06082	100345.3252
PWY-5705	3164.073072	5937.532418	3211.162152	1598.203669	2135.732117	10676.8461	5363.707566	3971.213783	4149.507766	9912.31086	3371.385774	21904.15258	6941.388943	9090.558471	21080.93579	1690.466797	3031.118284	27488.29735	4004.494025	2837.972904	296.219169	8392.043786	206.2030608	4932.722714	3184.708053	9514.786861	2506.19593	6498.131784	2260.74274	1354.085727	5351.956825	3201.446495	3061.737684	6829.687977
PWY-5724	0	0	4.818162866	0	0	0	0	0	0	0	0	0	0	0	0	0	0	0	0	0	0	0	0	0	0	0	0	0	0	0	0	0	0	0
PWY-5737	0	0	0.014025085	0	0	0	0	0	0	7.60E-12	0	0	0	0	0	7.38E-06	0	0	0	0	0	0	4.11E-10	0.002783915	0	3.72E-06	0	3.13E-07	0	0	0	0	0	0
PWY-5741	0	6.186680297	569.982461	18.1943265	43.04648634	2.694032494	0	36.36319353	12.6140269	36.06390404	590.023657	1.949232639	7.619511563	0	4527.126425	172.9297151	0	0	3.91290049	500.7526384	0	0	14.22676733	107.628247	0	0	23.66431789	1.194028937	65.78696215	0	164.7939961	0	0	0
PWY-5743	49.71776044	0	33.11719418	4.07E-05	0	34.50032455	0	0	0	0	0	0	0	0	0	0	0	0	0	0	0	17.48260232	1.37E-06	0	0	46.39577931	0	0.003119443	0	0	0.000131044	0	0	0
PWY-5744	44.79827216	0	32.03452917	2.71E-05	0	32.08046377	0	0	0	0	0	0	0	0	0	0	0	0	0	0	0	12.28715893	1.37E-06	0	0	34.10640543	0	0.003118811	0	0	0.000131044	0	0	0
PWY-5747	2167.872182	1453.444898	1820.676229	578.7172521	56.52278401	5320.152164	2675.749263	335.8675503	753.2316606	648.7183831	2033.070811	61.1760444	3156.928604	1527.720247	15130.3716	772.7947221	677.3613648	1280.176682	2826.529605	693.4770035	70.14909193	2643.380048	363.7583004	1220.372171	617.2745346	1168.560035	7267.927072	2215.014935	50.74238684	235.633099	2270.2159	419.6647955	741.6034199	2890.492212
PWY-5757	0	0	1.46E-06	0	0	0	0	0	0	0	0	0	0	0	0	0	0	0	0	0	0	0	0	1.93E-07	0	0	0	1.15E-05	0	0	0	0	0	0
PWY-5823	64.12892447	1597.753004	245.7837328	70.11409105	47.5778203	1885.074046	954.6876836	397.9541995	2909.094054	7341.818779	64.76454277	441.202316	589.9411813	1125.486826	584.450536	535.8050251	82.60110225	2962.994172	316.9248947	1896.570384	30.32880736	4307.61424	162.2747981	1023.017717	447.793115	1342.721692	3386.798356	2757.950518	1.982316057	560.716257	392.1896242	3554.028619	50.38554913	197.5961779
PWY-5837	9691.5883	4577.123936	38593.29955	2859.818581	853.2483971	28382.39629	6178.078003	17818.36698	1184.970451	3593.67775	32177.06028	583.9482075	10581.61866	3720.056625	22231.58765	5843.796272	577.5367718	11966.44243	6729.814735	4689.674381	3294.659657	11531.61149	73879.00074	3465.350475	4768.763072	13281.68428	7008.401344	2034.750025	10212.23863	6743.216413	4688.049609	2753.843981	11256.84878	6429.620323
PWY-5838	21753.75499	12957.55124	36210.36986	7356.079582	2850.890072	39325.80427	16688.42409	29072.30243	3908.771853	10617.26447	55704.70611	1960.312556	23139.03797	10987.46404	33140.52107	10310.19798	1911.403961	31070.09976	11549.39748	12547.58271	9291.997738	28183.5731	37705.14023	8439.853377	12589.4168	27902.16452	15110.46358	6178.287877	27279.10201	17396.38233	11434.59605	7160.259225	19037.75187	16192.66645
PWY-5840	21960.01329	13024.99321	36450.58555	7416.471052	2845.959387	39932.78156	16649.87854	29802.5654	3911.754856	10678.16295	55950.27638	1969.619988	23375.50656	11086.678	33530.94404	10582.29114	1910.389682	30916.25461	11553.30098	12670.41982	8778.459177	28583.35647	80200.911	8576.271987	12725.52504	28212.99107	15372.3004	6192.133547	26772.69501	17329.16412	11690.24853	7236.835139	19810.08102	16389.61188
PWY-5845	12477.00833	8456.077371	9515.935089	3849.147672	365.2936081	27948.02468	12183.2031	3111.895453	1906.985788	1277.744684	13003.89425	758.4209631	16788.3686	8646.521453	31461.32611	2149.991077	1673.676395	14949.13412	9850.168591	7148.788163	332.2211899	18186.73262	873.1406532	6889.822264	9318.39421	23264.89905	1167.725585	4464.352193	1230.368887	2400.504775	7890.324516	2099.635588	5245.264967	13068.97461
PWY-5850	12477.00833	8456.077371	5135.049733	3849.147672	214.2053331	27948.02468	12183.2031	1458.644415	1906.985788	1277.744684	13003.89425	244.3520888	16788.3686	8646.521453	31461.32611	2149.991077	1413.276701	7025.810075	9850.168591	4143.392566	332.2211899	18186.73262	833.506127	4545.68427	2333.340604	23264.89905	1167.725585	4464.352193	218.1250679	1262.22888	7890.324516	2099.635588	5245.264967	13068.97461
PWY-5855	5446.834727	3428.92497	32042.89065	1466.141041	3987.773497	14425.79162	11863.97977	1527.026169	2320.861291	2586.005155	6171.753803	325.2293978	8332.610032	5863.999189	31785.46573	2695.598277	1145.661574	11033.56497	6303.470539	3747.837999	359.0518287	11310.2911	3597.200245	3000.735963	4320.095539	11184.20132	17194.9654	6315.648263	953.7442915	3974.452433	8917.518416	3760.906675	2942.911967	7851.790825
PWY-5856	5446.834727	3428.92497	32042.89065	1466.141041	3987.773497	14425.79162	11863.97977	1527.026169	2320.861291	2586.005155	6171.753803	325.2293978	8332.610032	5863.999189	31785.46573	2695.598277	1145.661574	11033.56497	6303.470539	3747.837999	359.0518287	11310.2911	3597.200245	3000.735963	4320.095539	11184.20132	17194.9654	6315.648263	953.7442915	3974.452433	8917.518416	3760.906675	2942.911967	7851.790825
PWY-5857	5446.834727	3428.92497	32042.89065	1466.141041	3987.773497	14425.79162	11863.97977	1527.026169	2320.861291	2586.005155	6171.753803	325.2293978	8332.610032	5863.999189	31785.46573	2695.598277	1145.661574	11033.56497	6303.470539	3747.837999	359.0518287	11310.2911	3597.200245	3000.735963	4320.095539	11184.20132	17194.9654	6315.648263	953.7442915	3974.452433	8917.518416	3760.906675	2942.911967	7851.790825
PWY-5860	9168.793135	5828.548846	3620.428831	2720.989014	142.9247417	22864.38507	8701.418018	983.2229852	1281.972129	857.1663617	9155.058128	163.1445027	12502.27052	6052.843951	27393.33715	1494.216155	951.3662406	4810.708476	7894.716707	2850.307033	222.1304233	13110.21776	557.5993857	3212.209444	1584.720322	18002.02675	787.8623602	3089.324019	145.5279903	848.4427725	5767.849757	1443.464585	3713.840378	9555.437787
PWY-5861	17301.6085	9095.482237	39496.42443	5502.676938	1922.28612	35450.96021	12241.98049	24809.75928	2650.98151	7464.326681	48061.02357	1322.687417	18029.90465	7797.23181	29334.58464	8542.852303	1291.122082	23447.2061	9591.200291	9228.313888	6746.512712	21267.01691	29799.33689	6287.050902	9318.038041	22304.6211	11907.9061	4338.656049	20109.07445	13075.1965	8737.483208	5323.181406	16107.81619	12119.54711
PWY-5862	9168.793135	5828.548846	7055.640179	2720.989014	243.8817166	22864.38507	8701.418018	2124.348514	1281.972129	857.1663617	9155.058128	507.9633778	12502.27052	6052.843951	27393.33715	1494.216155	1128.68444	10558.39804	7894.716707	5034.156965	222.1304233	13110.21776	584.2105327	5024.082481	6704.97558	18002.02675	787.8623602	3089.324019	823.7990885	1625.687321	5767.849757	1443.464585	3713.840378	9555.437787
PWY-5863	10870.59317	5182.12088	41694.29055	3242.778211	974.149948	30755.86458	6988.370206	19637.50634	1352.575146	4086.655617	34926.01389	667.0348743	11890.60492	4229.609133	24300.06778	6525.664	659.1220822	13491.66365	7379.201686	5322.935283	3720.51402	13011.60148	76414.66586	3932.741571	5419.01513	14912.14356	7860.6923	2316.185926	11501.07108	7614.930728	5298.22274	3122.546387	12634.34488	7280.230656
PWY-5896	12477.00833	8456.077371	5135.049733	3849.147672	214.2053331	27948.02468	12183.2031	1458.644415	1906.985788	1277.744684	13003.89425	244.3520888	16788.3686	8646.521453	31461.32611	2149.991077	1413.276701	7025.810075	9850.168591	4143.392566	332.2211899	18186.73262	833.506127	4545.68427	2333.340604	23264.89905	1167.725585	4464.352193	218.1250679	1262.22888	7890.324516	2099.635588	5245.264967	13068.97461
PWY-5897	20373.11447	11740.97413	36161.56033	6747.077428	2505.672862	38964.67093	15201.20533	28510.52318	3444.456554	9546.736554	54047.69203	1727.730044	21743.48371	9901.171922	32355.54543	9977.126454	1682.921446	28492.27698	11138.4106	11465.59703	8397.852142	26222.12018	78127.89615	7819.709687	11514.33692	26319.01767	14253.20172	5524.734588	24883.98865	15937.62029	10666.0814	6570.097864	18653.22859	14938.28325
PWY-5898	20373.11447	11740.97413	36161.56033	6747.077428	2505.672862	38964.67093	15201.20533	28510.52318	3444.456554	9546.736554	54047.69203	1727.730044	21743.48371	9901.171922	32355.54543	9977.126454	1682.921446	28492.27698	11138.4106	11465.59703	8397.852142	26222.12018	78127.89615	7819.709687	11514.33692	26319.01767	14253.20172	5524.734588	24883.98865	15937.62029	10666.0814	6570.097864	18653.22859	14938.28325
PWY-5899	20373.11447	11740.97413	36161.56033	6747.077428	2505.672862	38964.67093	15201.20533	28510.52318	3444.456554	9546.736554	54047.69203	1727.730044	21743.48371	9901.171922	32355.54543	9977.126454	1682.921446	28492.27698	11138.4106	11465.59703	8397.852142	26222.12018	78127.89615	7819.709687	11514.33692	26319.01767	14253.20172	5524.734588	24883.98865	15937.62029	10666.0814	6570.097864	18653.22859	14938.28325
PWY-5910	7422.803832	1619.493362	59249.70924	997.4611654	5663.029266	21948.18367	15261.73616	7301.586267	1268.105392	5093.875288	6065.177311	93231.89724	1422.880336	58.83674923	67.87974707	1700.044487	15.12569369	6454.503404	1966.268458	930.6576444	1.620623052	5238.972436	19839.42723	696.1994653	2101.196521	1479.824654	4541.471596	10526.09415	3557.545555	765.2858472	6080.731236	2619.489512	7471.46601	1869.803764
PWY-5913	47822.76029	77313.22274	78505.26401	12756.25001	66439.03035	80911.31608	58689.50841	54083.14718	103594.9421	76805.76744	66378.14292	84315.68242	75870.94559	95084.50929	71992.89817	24627.46803	30892.41987	79447.68836	19249.42122	30111.55905	17016.78629	77639.93312	81655.69521	24467.31573	64555.97238	64625.80821	42681.68702	16388.83648	81111.85061	84577.1965	27620.70114	32449.49848	37838.1182	68224.53204
PWY-5918	20623.20373	27535.09626	19147.75563	7057.637735	41806.69431	38947.57084	18233.80188	23655.16275	10075.53124	36140.2218	47125.56689	3554.605255	23932.07456	33787.20844	31755.06843	10899.95198	22745.60261	29284.58115	10267.77354	8106.477764	3617.300103	36476.23896	70410.68619	13882.66505	15147.29874	17185.88603	18709.7021	10451.00611	18275.28513	18394.29622	10219.86874	12169.05581	21120.91061	27644.82115
PWY-5920	6725.735936	4978.270771	7683.457419	1799.622722	197.7645083	17475.04929	7765.949777	1304.919157	2066.777134	2221.31192	6136.22925	212.3229442	9754.847201	5573.851588	13944.10752	2242.619702	2078.114255	11897.56929	6758.514565	2630.781412	228.9201737	9556.809449	1170.729763	3899.079151	2292.025667	11360.32012	12756.75326	5304.879808	413.0195572	1162.6296	5364.397859	3121.376744	1967.212096	9499.701076
PWY-5940	0	0	49.41029827	0	0	0.325631951	0	0	0	0	0	0	0	0	0	0	0	0	0	0	0	0	9.33E-11	4.022268186	0	0	0	9.60E-16	0	0	0	0	0	0
PWY-5941	2362.366616	262.3062483	2352.998073	248.9525003	74.74690771	1341.222977	976.5930808	190.9421364	481.759172	12.91232498	1480.499721	24.77697091	1066.888673	3754.652458	1347.506895	390.6090904	105.0945052	12781.12931	176.367253	1916.382473	19.63747913	8916.541364	1056.576347	1243.665598	1556.125318	358.9135417	6177.32748	432.6317441	3223.340457	1306.309942	2032.495825	387.9364765	534.921904	3494.690625
PWY-5971	49451.3801	103807.592	150832.3004	38075.82491	2638.187235	60224.27078	62063.10235	57259.85353	103403.4555	98539.29028	55053.7324	29640.6183	88776.66391	71260.00837	67932.357	32322.39447	52497.17263	99895.20029	18756.63022	77646.4355	18887.177	97220.81894	11491.43366	51844.95476	89521.45248	77605.16386	45388.17765	74442.31564	65606.59499	27651.79673	50022.14439	22772.46196	51338.13351	74386.39837
PWY-5973	96304.23373	114579.7558	161806.0731	65113.30433	130619.1315	111823.7703	109082.4815	99393.37968	189265.4107	147916.3191	120469.1225	113022.7365	119681.6155	154445.8341	113927.9597	48243.30299	97198.18822	178168.5199	33835.84762	127556.523	43865.44031	176515.1428	127877.6123	95348.5919	137873.3865	153795.7404	72659.85194	100214.5488	124030.7829	107076.1854	76961.05394	69242.1158	108178.2749	150137.3469
PWY-5989	47177.79208	116476.3386	129776.7656	42096.56266	1764.281538	46768.17626	50436.32169	73390.75124	129438.1256	91830.50791	48076.40156	19362.76614	94109.18686	94605.26803	74677.2363	28417.73626	64716.66956	121912.9873	23268.15595	74424.13955	37243.11051	91368.763	19112.46418	46629.23604	91436.90734	64856.78408	43303.49061	66924.00018	125470.6649	20379.84385	42323.23474	21429.74023	41143.81439	62200.21648
PWY-6071	3950.876339	1962.99193	1684.411157	1003.567753	166.2717647	8767.886122	1666.386293	381.0600542	273.65888	993.2232477	2982.465563	34.97321484	5042.686674	2162.898478	17511.28875	1403.101395	359.1343497	990.0163183	3368.612655	501.4949314	94.98604867	3067.912994	206.4117528	1177.403943	218.7354893	8162.307029	132.4382536	1020.750807	19.35444402	680.8641157	2333.737835	511.8488709	1188.748545	4396.78106
PWY-6107	12.54025327	0	95.1989191	9.2923246	1.496770592	100.5522148	5.044236895	0.00819787	0	83.42141754	0.000800443	0.001820217	8.662805333	1.295539534	371.3008443	7.945290613	0.002732635	0.008333487	0.338591714	1.046131524	0	12.23996734	1.229979435	12.72170512	6.326520617	86.36991587	0	0.586708627	0.00045252	14.3120782	0.353586989	139.4067971	0.002659365	0.620788165
PWY-6113	532.4248507	56.10867668	374.3625953	11.29226946	127.6159006	28.14488917	363.2444065	0	33.70517189	0	0	0	0	472.566751	3768.920818	519.0647053	0	22815.52612	28.0950515	67.37250392	0	3653.119112	0	0	0	39.26409117	0	1554.910528	0	469.2221111	84.15464695	0	0	1601.337211
PWY-6121	88947.60103	103945.7732	128564.3506	58815.85868	127905.3905	99298.40461	100624.2103	86960.1751	179380.8108	134266.5217	109959.1664	103276.8247	107592.7684	138847.0638	102450.9212	41336.63886	88105.86498	163796.7825	32845.20385	116945.245	42949.41897	158463.685	90399.50727	82631.82688	129709.9698	129673.948	71641.69399	93758.45047	116754.8333	96801.24413	73041.38625	58952.92568	100742.8873	123875.7069
PWY-6122	88123.85022	101211.8467	123955.1695	59456.93644	126674.5785	96451.17727	98708.57015	85421.60708	177316.0687	132317.9791	111109.4137	102072.9449	105859.5136	137128.9845	98891.86854	41118.97849	86153.19119	158568.9159	32537.99645	115933.4266	42146.54809	158004.1144	93288.62005	83191.14411	129564.6689	128549.7625	70927.87026	93055.78437	114939.8785	92703.77787	72688.30089	58986.36101	102251.8278	123754.3681
PWY-6123	87434.46674	82600.14995	116510.6084	54744.94194	129035.655	89827.90183	97803.73348	77194.97727	157795.5333	115019.067	110743.5071	103377.9724	100408.7235	113047.346	90528.59022	38249.44529	80231.24812	150393.5642	30496.75278	104561.7319	46882.82431	138353.4676	86854.09836	73755.87911	123783.159	123130.0754	61906.8709	84092.25245	116990.6106	90798.30522	65100.38737	52104.98199	88146.35743	110090.3128
PWY-6125	50324.42408	78191.20167	132750.5721	30887.52302	50118.52506	82504.09287	56176.74452	54871.45052	113612.533	89304.63301	73258.41303	46100.15121	57642.52173	86620.77042	64794.087	23801.16643	63662.33537	106770.7576	22249.90867	61544.96386	8790.34564	91245.68444	93873.35824	38979.8649	31557.95696	67211.84116	43634.47645	56900.56243	64184.98434	74831.9588	42088.35558	27431.15389	48206.80396	68361.71283
PWY-6126	96955.22736	96718.04843	173563.2241	64787.44664	152955.8726	110138.2085	108470.4997	87610.1348	182801.6353	135460.1037	114629.3897	221213.4195	117719.9006	134545.005	113282.9518	43377.44024	96447.63148	182817.2547	35617.11618	119568.9675	44395.61389	163762.3979	107517.5275	91276.48502	143156.7227	142467.5922	71976.59452	101134.3251	121748.6807	110053.1358	77621.21474	62852.77644	107832.4366	129549.9631
PWY-6141	0	0	144.8782612	0	0	0	0	0	0	0	0	0	0	0	0	0	0	0	0	0	0	0	0	0	0	0	0	0	0	0	0	0	0	0
PWY-6142	1009.953364	676.0536455	2339.192032	413.2897194	176.7931896	2181.293615	1895.517364	1304.224144	5.221427389	235.0910098	1208.90826	440.105877	3636.106039	1023.515015	1546.706881	742.1526748	2306.671698	2570.504353	291.0350066	2826.270014	5.201040151	3155.869463	402.3905142	4818.830187	4100.663936	2682.888255	55.57550402	176.1117304	435.2108536	759.5178967	1371.533034	251.2154289	349.6542274	3940.335788
PWY-6143	7.75198533	217.9821503	4.335436771	6.28097183	46.35298175	2.986967146	10.3691817	0.066910631	25.93864244	30.23269271	2466.6622	37.33125625	14.95191617	8.575485807	3.452846321	8.380825887	11.25081737	0.126758811	0	0.035180904	1.956360577	5.780895212	122.9852295	0	0.046903722	6.020542538	1.287646639	63.76239773	2.853717316	0.016986357	0.011717878	6.851248392	0.865201268	5.834644297
PWY-6145	0.000486531	0.325628717	0.002053167	0.000191491	0.047091047	0.000944133	0.002060708	0.000567981	0.115625873	0.307966641	0.009098414	0.000168132	0.049205987	0.000629411	0.000787854	0.038891265	0.001101481	0.003875853	0.000120552	0.002060675	0	0.001507811	0.281259155	0.00289348	0.003340044	0.00112741	1.83E-05	0.8286973	0.000211509	0.000430301	0.000592767	8.82E-05	0.000128562	0.003873502
PWY-6146	0	0	639.5463188	0	0	0	0	0	0	0	0	0	0	0	0	0	0	0	0	0	0	0	0	0	0	0	0	0	0	0	0	0	0	0
PWY-6147	58691.48411	65366.61114	92181.63111	27580.90226	105020.1508	69707.54189	76291.96736	48826.58853	88992.25537	69764.10391	95911.29555	42682.40318	56368.57865	64866.37358	48495.56886	18487.72107	57882.67081	102800.6943	22035.67161	49210.30383	40916.39158	84544.84484	92154.00446	31120.35325	46349.55951	66325.46476	36938.32142	50607.81792	89571.4194	64296.31212	38119.47632	25999.22101	43576.26519	52601.26378
PWY-6148	0	0	298.8022205	0	0	0	0	0	0	0	0	0	0	0	0	0	0	0	0	0	0	0	0	6.77E-11	0	0	0	6.81E-05	0	0	0	0	0	0
PWY-6151	58618.48783	61726.46558	125968.1905	48783.89232	84094.10838	75110.21728	76618.50832	68838.43525	115167.3035	92783.25752	93970.21417	143137.5344	89791.39136	72564.39494	78601.11298	32045.38784	69126.69489	110507.6834	26383.10443	84066.63891	39988.95171	103846.8839	92656.27214	67519.98343	109639.649	113493.975	43324.42492	69006.2986	96406.22358	50421.3915	51510.3623	42402.1314	73524.64674	96327.15024
PWY-6163	76879.51919	80422.92454	142518.3748	52493.12499	118350.0164	86665.26594	95895.60746	74467.58887	148001.5606	114239.3257	99834.63541	100716.5202	98147.91973	114446.6021	95165.58523	38357.79019	79694.64045	145013.7643	28287.18631	104056.3939	42497.51042	135853.1784	103057.7039	74777.17409	122009.7248	125322.3414	62109.07864	78859.44392	104485.2864	82317.68037	65645.3475	55412.38844	93271.10092	115706.4218
PWY-6165	458.8552004	212.7226527	515.880301	45.81895716	85.99613596	1692.499634	497.3830896	821.3130408	350.5979883	695.6345167	490.3028862	53.57347355	462.3600368	1133.932793	1248.661741	415.148642	165.0991285	771.4100707	185.5196769	803.0816785	132.5182317	1592.723257	15.13068932	1531.847473	343.1163008	382.5149039	302.444704	724.6639709	28.72835689	457.4432905	103.999201	169.9480322	187.1649202	3728.222389
PWY-6167	0	0	416.8353793	0	0	0	0	0	0	0	0	0	0	0	0	0	0	0	0	0	0	0	0	0	0	0	0	0	0	0	0	0	0	0
PWY-6174	0.095343688	0.049937328	317.9784804	0.037519955	0.012860883	0.184442668	0.403006381	0.111210309	0	0.015223069	0.105555174	0.032849847	0.419907743	0.122714634	0.154039784	0.075025725	0.212906961	0.754564225	0.023491857	0.402791959	0	0.295472509	0.028536145	0.566615332	0.654305462	0.220046062	0.003590797	0.011617124	0.041202411	0.084205374	0.115403731	0.017283998	0.025168613	0.758243393
PWY-6182	203.8305026	182.4464854	1673.207624	61.18946762	37.56103056	463.0669889	527.0950579	286.4379373	395.3249689	393.3441061	313.4674344	39.40253071	258.1896614	45.72359963	1423.150057	567.9793742	283.1609823	325.0183143	318.8036434	99.15340852	74.205244	2094.868671	28.6097516	592.6326342	178.0644472	4024.613611	21.48441259	660.818237	7.418151943	54.85831401	1134.274161	479.5994732	76.86582479	399.8745415
PWY-6185	203.8131174	176.4943585	1555.370637	39.40409875	28.4782433	482.6274106	574.3902376	336.1462304	364.151038	367.0093401	244.7006853	46.3935837	196.5031472	42.99797954	392.8447737	597.1052628	329.5804192	308.708867	640.4766755	113.1963378	59.1539889	2166.942162	18.30519166	543.9462802	154.9303622	4257.433648	24.41390934	1310.102971	7.692885751	48.83154307	1222.6978	467.28731	57.0672759	369.3686542
PWY-621	57657.78579	75853.10393	115562.8295	45865.08374	56928.41411	88832.71628	75496.15499	78730.24091	145647.1025	114486.0468	70850.86731	215158.8658	100639.9818	108266.8328	80881.80805	31660.11619	86242.47417	131144.2727	33469.93393	86961.98961	13419.24378	110137.3565	113072.374	71822.11087	124443.57	121776.2651	45185.39015	74147.99732	72057.94641	38781.07049	61745.15339	42638.23008	93135.86934	76798.16104
PWY-6210	116.2652101	40.88033995	762.2543572	57.95126839	20.33343657	469.1446057	354.38394	47.48799629	0	21.55038603	189.4344147	44.17057557	536.9739554	52.72503193	231.7266245	203.513466	92.27951692	324.7160493	10.25437811	172.3866041	0	620.0250221	55.85848475	522.4570403	280.3755165	95.4619873	1.53231817	16.89103995	28.13905963	66.20288332	136.1488354	24.22403845	44.74817509	595.7461536
PWY-622	2.899589005	1.528837446	12.23848123	1.141196158	0.392740073	5.627301628	12.27482184	3.377028411	0	0.462983759	3.224781152	1.00061488	12.77726243	3.750718886	4.696361861	2.287087112	6.548409195	23.08900892	0.718625505	12.24820793	0	8.984409614	0.872548653	17.20934697	19.83317659	6.719528273	0.109234961	0.353359416	1.255037672	2.562141613	3.532347339	0.525538134	0.766313196	23.06400899
PWY-6263	2795.642974	30909.03001	5930.233389	3611.787996	9108.288907	3749.544637	19837.92414	2543.140758	5180.142656	26264.91921	11373.10862	385.1876589	10654.23288	33211.06395	16801.38903	3700.605043	24045.43472	15914.73094	3050.55689	5545.767915	254.484897	24045.86037	3920.368867	9319.675504	6205.143616	4167.146777	5150.665107	2527.899458	5639.629505	3279.880669	9063.713479	8051.076917	2052.708527	16902.35462
PWY-6269	45543.73943	64788.75024	45098.48036	44642.79051	80048.72684	66855.10039	41319.00523	52945.02962	125263.5566	98608.16347	57420.7702	54503.92837	75284.09082	91141.70796	80727.57722	26487.97282	59102.84926	94246.9103	20020.30822	81214.84226	9122.802349	112027.9615	52886.97484	68759.74462	93549.14564	97120.08554	30774.51591	69608.61706	40293.09647	76584.22455	57654.3993	42816.24121	68535.23971	83132.91396
PWY-6277	88123.85022	101211.8467	123955.1695	59456.93644	126674.5785	96451.17727	98708.57015	85421.60708	177316.0687	132317.9791	111109.4137	102072.9449	105859.5136	137128.9845	98891.86854	41118.97849	86153.19119	158568.9159	32537.99645	115933.4266	42146.54809	158004.1144	93288.62005	83191.14411	129564.6689	128549.7625	70927.87026	93055.78437	114939.8785	92703.77787	72688.30089	58986.36101	102251.8278	123754.3681
PWY-6282	46152.56801	112563.8688	137966.1463	41609.12504	1762.850965	46198.52568	49652.17744	72519.12044	126410.2385	90392.55589	46919.89071	19396.26179	92802.74428	93677.1937	75366.93606	28572.63078	63361.26532	118506.7692	22782.19189	74213.27192	35120.54584	90049.13906	18967.32529	46971.35918	91822.871	65249.50796	42540.40913	65789.8735	118193.1293	20172.97314	42211.20635	21283.22593	41634.9891	63022.39428
PWY-6284	144.9402452	15.16654812	101.3680819	3.05259867	35.36122479	7.609321158	98.58228189	0	9.103899418	0	0	0	0	128.4402406	1089.386942	141.5421248	0	5767.738042	7.607618688	18.20202202	0	1002.717251	0	0	0	10.61587005	0	426.5324142	0	124.8761509	22.77135621	0	0	438.6887963
PWY-6285	302.9017091	31.84158749	212.7122365	6.40943412	73.11875845	15.97734727	206.6527418	0	19.11423592	0	0	0	0	268.5033637	2215.390971	295.5341066	0	11221.06756	15.9614267	38.2095675	0	2071.207639	0	0	0	22.28914136	0	889.1110904	0	260.8010232	47.79235305	0	0	913.6708707
PWY-6317	61260.61249	67689.49068	133249.7212	53965.21175	87289.02232	93119.60954	69074.01503	73658.19672	154518.6558	115115.032	66078.43986	190868.9841	94845.87041	117281.0791	99092.17071	35108.75463	70287.09836	110477.2414	26539.84737	103646.1969	7301.947685	122568.4233	86160.60094	78878.95792	125042.2022	115668.1811	46290.80403	79293.29357	54445.34092	72029.6982	61847.75763	50372.14143	94638.42014	106719.3722
PWY-6338	60.52485901	2.126115347	540.4448802	10.93749249	5.540951	704.642378	3.588547803	15.67834708	0	2.314546455	12.5675046	0.288829322	3.857155682	2.036448463	1122.156732	34.13305014	1.753467156	6.035966179	0.211330401	1.94E-05	0	27.42091688	6.669638613	45.28126092	0.000117661	211.7370941	0	5.285864594	0	0.000324297	58.80061624	14.15304376	0.222279595	4.999287533
PWY-6339	103.3143445	10.80892336	1465.609771	18.62635695	13.92335013	1182.080485	339.0561191	45.97818855	0	30.42167007	27.61756758	7.979928129	49.91390717	20.69170383	0	142.8394545	11.97961328	33.93855196	671.6862286	5.83E-05	0	51.09620333	14.90921021	283.1711947	0.000352979	715.2897717	0	2343.302431	0	0.000972473	151.7956353	30.22357883	9.979805429	11.97977547
PWY-6349	0	0	170.3579926	2.68E-14	0	4.00E-16	0	0	0	0	0	0	0	0	0	0	0	0	0	0	0	0	0	0	0	0	0	0	0	0	0	0	0	0
PWY-6350	0	0	156.7351192	3.35E-14	0	5.00E-16	0	0	0	0	0	0	0	0	0	0	0	0	0	0	0	0	0	0	0	0	0	0	0	0	0	0	0	0
PWY-6353	38837.8901	32280.086	48966.79792	32680.10301	73124.50461	57466.06041	45852.85332	46040.92491	82575.25539	86372.31998	34475.5324	153021.9949	64246.23495	68661.98587	83130.45168	26255.18876	46517.21462	118757.0822	22351.29147	55158.36626	6576.864928	88777.67983	21371.62767	48547.41151	78359.61441	67958.10878	40217.41159	52851.36746	29243.5949	40143.26029	46870.18586	36119.2452	44758.39767	67655.33516
PWY-6383	3353.182025	8.706518967	3138.858389	164.736544	298.3641105	129.678708	0	176.2437245	51.8801765	3574.968185	2.799818707	2.799966623	1366.785897	176.0818597	2193.01081	257.069947	0	2868.323601	94.57955146	49.74044164	0	2902.690241	1.180007406	1058.93598	1479.355688	78.93713209	4617.094664	413.2787349	0	850.6734078	0	4291.781164	77.65431503	1065.689102
PWY-6385	85178.67664	78840.01087	135078.3367	54162.52566	125460.0354	89557.56599	92354.35048	75113.02731	152603.8334	112810.1461	102251.8742	171775.5626	99055.09101	111880.916	90613.51222	38576.04054	77919.91767	133258.2464	29641.27971	100839.5538	40161.71124	138957.6837	105140.9747	75284.83651	122134.0423	120688.0544	63450.47258	83145.84566	104739.552	83759.72271	66756.69858	54727.88748	93340.44943	111411.6756
PWY-6386	85700.52357	78174.18264	136216.0998	55460.35687	130975.8998	91026.87674	93445.26019	75960.26152	155500.3448	113497.0817	105281.1206	172028.7498	100674.935	112970.9631	91749.57222	39061.79388	78352.64712	135444.7946	29948.94695	102749.1417	40535.49118	141787.2303	117432.8443	76719.94367	124293.1791	122024.854	64525.83647	85036.71309	105732.4939	85078.61368	68485.35819	55537.98572	96830.16405	112534.365
PWY-6387	85951.9359	81829.56017	139680.904	56145.16444	128742.5018	91717.67346	93810.13074	76811.02925	156416.3374	116341.8358	104180.915	181777.8717	101371.024	115832.8616	94837.52439	39139.33932	79554.6411	144529.7525	30221.85293	106612.7564	40406.06914	142349.5216	115656.0123	76958.18218	124908.1783	122576.611	64463.49612	85459.9424	106047.4331	84977.7245	68477.54478	55934.98634	96437.85907	115420.1614
PWY-6395	0	0	0	0	0	0	0	0	0	0	0	0	0	0	0	0	0	0	0	0	0	0	0	0	0	0	0	0.400037449	0	0	0	0	0	0
PWY-6396	2300.776904	1189.043546	3289.091395	1569.241416	3454.759496	14418.49843	3312.20192	3352.123853	1998.066443	3791.195735	4110.492053	10817.19629	1968.927438	7915.631793	2332.164283	2818.821815	200.4340695	6152.95158	2069.123327	2339.598978	141.8511334	14330.61763	36165.52095	1942.939733	3578.455684	6007.534621	15538.62168	3887.24675	5099.448493	3182.00252	4708.50124	996.0232577	6263.238977	8212.403281
PWY-6397	932.37543	0	483.5003055	71.96970695	0	41.03629261	0	60.88325959	23.4582549	2143.5337	2.385836901	2.29468123	187.0213546	0	54.55985312	43.20154418	0	1479.69809	45.45621946	27.71782158	0	1631.962638	0	705.1853794	1012.079915	0	2860.423176	320.1052798	0	0.858889014	0	3319.916738	4.253153088	318.2693295
PWY-6404	0	0	1262.776818	0	0	0	0	0	0	0	0	0	0	0	0	0	0	0	0	0	0	0	0	164.656552	0	0	0	0	0	0	0	0	0	0
PWY-6467	31838.31119	52153.92077	39918.10944	17929.16509	52708.33367	34868.39572	48589.97804	28624.78029	68126.92424	44495.11086	56751.39061	17927.8155	38734.67077	35312.56979	37319.13572	10176.17951	43323.27645	75465.24131	13215.98903	35027.83384	35382.92306	49762.27762	5725.797065	17515.15622	33245.01567	43920.60314	21080.6258	32356.10971	80481.55283	41070.76548	16732.82488	15181.87953	16270.902	36306.70647
PWY-6470	10682.72776	4605.469261	19086.95592	4905.248745	2310.432545	22745.26096	25028.28924	28596.78115	9512.561875	14034.39056	33506.50503	395.5059763	6571.582127	3467.326436	1339.948762	13242.2215	7.434200687	19952.32166	5628.332335	17642.61628	5068.81559	17066.77526	30274.89157	1950.473953	7571.64875	14111.67852	13926.50946	25347.602	18358.31987	2815.704957	19149.14842	3969.291058	25079.16106	9813.864224
PWY-6471	31129.20879	19250.53881	111265.0493	28415.98492	15856.77498	49583.493	37068.03438	40571.14386	66053.20022	58517.18776	44387.33699	144722.7375	64628.51218	61755.28985	51172.08616	23707.58435	13439.43341	36672.06758	11359.32896	54855.46856	7309.851099	78178.65112	38891.94748	49043.20984	77833.02045	66782.92148	25013.39405	43059.81278	33388.726	36395.11772	39189.16427	34702.76175	53056.39816	60447.03283
PWY-6478	21386.2878	12425.45377	24898.47323	24931.78246	24562.34681	18696.09649	16245.78195	6923.718036	47444.67942	15104.69795	24701.94064	52984.58011	7930.390912	32548.18657	13232.91461	6021.130433	12082.54307	42162.3017	12126.4919	12011.91472	2262.360781	29808.42197	11955.91749	9612.79964	17179.01116	18343.67845	12509.79067	8743.766161	27618.37536	13072.16921	10207.07792	2790.424117	17550.28955	9794.665214
PWY-6486	0	0	9.279774386	0	0	9.171565091	0	0	0	0	0	0	0	1.78465016	0	23.79224756	0	0	0	0	0	12.27957171	0.300917898	0	0	0	0	3.85E-06	0	0	0	0	0	0
PWY-6505	252.2041126	92.68325359	1370.315052	118.4556865	40.36945433	921.6765204	767.2356728	0.901226327	0	49.20664857	373.8494999	85.13866705	1048.02578	10.40782727	452.9744258	2709.241319	26.20747742	35.58527121	6.228900865	9.706278074	0	1153.885525	111.5981193	1039.619899	73.63584564	169.3657249	0.029089517	35.78561364	67.29559105	152.2669828	295.5868704	51.08582998	85.89415442	1172.708694
PWY-6507	47645.88881	93286.95407	37316.57785	37648.72453	35391.08051	61706.46351	44799.71966	62460.16552	132125.4369	98544.32616	31536.63815	100630.1276	68964.61065	88568.45902	63523.18706	23050.57663	49921.40081	164652.7381	18807.03713	78550.65347	17011.74434	103600.8747	41799.72608	49609.67331	72265.89492	77070.46643	28456.23592	58995.83339	70506.71997	58203.00473	42088.47603	20393.5142	61269.25173	72790.33834
PWY-6519	46274.48077	87306.62501	92561.47437	24543.83055	3174.621233	50190.86612	42886.41972	51005.30082	117504.743	75995.06407	41389.74835	27841.57789	56338.80217	80666.03734	64771.21813	17294.27538	58259.0154	113258.3197	14890.28418	66537.74808	6081.000697	89379.56448	22718.77881	33525.71073	29263.66658	61738.09846	33451.66145	59420.16391	49607.98461	29594.47224	36885.21677	17470.76182	34103.43157	54890.18236
PWY-6545	30385.87883	13177.83381	31256.14317	22074.80244	19724.48728	34891.54363	27395.59763	30674.94162	72950.47167	47162.96653	27233.21947	23416.59707	40064.05439	57840.19779	41821.97017	16321.70802	31492.33149	43511.46614	14813.16728	41293.81324	4967.656446	60766.1359	18313.25832	26914.52367	21140.04566	44600.10212	31284.81088	34634.54221	38930.33061	32783.08292	28360.95656	18764.07232	30669.90885	47065.8208
PWY-6562	1303.202203	418.7222927	5003.231038	1419.321129	280.7827094	14646.9357	1090.708679	653.7003303	1290.329617	3854.479729	4612.509088	397.8504706	4314.957212	152.2013256	94.83440272	637.4422606	661.2907864	1252.984821	259.8099746	827.449716	126.9235917	7885.831494	547.4244659	3156.219131	2124.353657	10587.14426	3803.37117	746.1413028	146.0530981	1542.382925	3051.836804	3270.093119	2120.068015	1833.713359
PWY-6565	0	0	0	0	2.597104278	0	0	0	0	11.26726194	0	0	0	0	30.80425795	0	0	0	0	0	0	13.37881856	0	7.725518854	0	0	0	3.98E-06	0	0	0	0	32.21383921	0
PWY-6572	32690.28858	22763.86264	605.2193371	3804.520509	582.2479121	13666.58805	21712.39213	11921.18296	88300.0892	18961.40809	9584.834373	27880.11821	18876.05359	50817.83887	17409.93565	6156.173258	10456.74533	35432.7343	1118.999012	22914.32934	3597.686117	38737.28223	1214.146434	4062.9119	22816.81551	27090.81002	13619.46626	13305.29845	22512.0349	4446.527943	6889.726261	7447.563049	10455.43234	14623.09297
PWY-6581	0	0	0	0.426892461	0	0	0	0	0	0	0	0	0	0	0	0	0	0	0	0	0	0	1.810844044	0	0	20.504408	0	0.248559303	0	0	1.500692042	0	0	0
PWY-6588	45606.33013	45512.54712	56130.27768	8469.622089	58330.59112	44531.64284	30973.59742	12243.5832	21652.82718	49126.15523	44122.22927	63867.43706	29797.76933	74233.98153	40322.06581	22984.8371	14254.79454	31612.35911	10667.60416	33352.98546	3712.55174	96038.70417	83005.18314	22194.66024	36209.4915	22858.44872	34399.75104	17461.46449	15878.66615	27436.12028	44584.67319	16097.08089	37661.22103	37167.72975
PWY-6590	25057.29468	28946.09982	15389.89859	9662.827713	4560.197246	42057.03517	30606.80789	27379.33208	7981.831037	37088.92725	43710.98752	2673.35457	33359.57273	42686.65747	36243.47522	13537.44018	8653.752528	37228.03206	13570.22771	21354.82977	4896.88669	49766.58976	10494.98168	20527.91733	24920.68381	37488.60664	18800.28205	21003.3343	17686.11298	14502.39392	25091.55772	14638.06491	26956.18304	32607.95733
PWY-6598	0	0	0	0	0	0	0	0	0	0	0	0	0	0	0	0	0	0	0	0	0	0	0	0	0	0	0	3.16E-06	0	0	0	0	0	0
PWY-6608	35861.39781	32731.58731	36692.57584	28203.28297	108072.8104	64038.00645	52759.88586	38247.6931	70800.34187	78753.16901	34107.45411	150299.7801	54739.74464	69663.2131	88357.50927	24487.55017	47564.75014	190385.1852	26652.37044	46475.09672	9112.118002	98382.38594	39079.1149	43026.43425	67703.97156	55208.19727	39379.11297	52551.94916	26356.45158	31864.38598	44470.03381	31540.9669	39527.42201	56558.7135
PWY-6609	88984.92042	79317.60001	150746.985	64186.81426	139617.5245	107182.0007	102050.1251	76173.55365	147798.8699	113038.1854	98991.0819	190239.028	106899.785	121221.3093	96548.59748	42579.59307	70034.98711	140729.5829	33766.39679	105475.2455	39107.71137	145909.9106	121905.7919	80439.14239	134013.2511	133837.5859	62676.24867	83052.59053	106474.2221	102062.7203	71183.65109	49784.73581	96257.47137	108906.0721
PWY-6612	63977.08002	68925.53451	116994.2672	29983.4775	100389.5283	75747.96023	80292.06375	53174.93499	92719.59872	78675.50244	93992.34311	66578.10529	66321.71319	75248.13612	61890.35216	22855.73731	56587.95279	106494.4326	24747.44997	57331.88342	39185.03466	92537.92184	87219.98493	36941.98883	61843.79128	75253.57296	40670.1827	55669.10179	90610.37352	63408.47411	42007.12783	27301.40895	48390.41726	60500.02312
PWY-6628	47987.39775	27794.32054	27701.79171	14829.68411	72014.63668	46311.96218	30214.07711	16590.45519	66436.06979	50057.39856	55885.09892	83333.37792	41189.30342	22606.15856	69270.74706	14947.45508	35202.00339	98416.09125	19406.53815	14901.07176	5936.1739	53329.74716	67509.96771	21484.02974	17754.5869	55971.54031	39013.37221	41480.85544	18290.30593	18037.14222	34625.10574	32606.55841	20875.91308	38727.74519
PWY-6629	15503.32837	13173.14511	6317.802971	5686.568789	131.4302086	40271.0607	19413.2741	1424.863905	1317.616376	1296.02947	10158.51046	91.35315233	34818.24637	15392.61905	59268.70087	1801.738954	9232.826093	16936.53545	16374.49681	2965.775249	973.7160674	4343.064663	708.7846319	8368.144226	1271.382409	15143.81732	804.7890479	29454.03875	44.37703078	6573.905908	12856.69402	2363.235425	4563.61321	31284.93131
PWY-6630	45507.86583	27899.58606	27618.71945	14565.34119	70782.85103	45980.79709	30007.34706	16507.33956	65719.28509	49879.46114	53823.83303	84990.78627	40718.98843	22580.81252	68515.55882	14850.30378	35087.90089	97841.08105	18863.6167	14866.49124	5534.619281	52981.07798	65421.96741	21341.4018	17660.81327	55009.21338	38639.04391	40908.51726	17962.60643	17959.75904	34267.70785	32057.138	20729.93344	38579.22552
PWY-6641	116.0087329	7.043523656	545.8699212	11.3742925	13.95358212	20.41335435	1221.560985	197.5124414	6.374272069	37.20193688	20.55292047	12.28701676	86.92772571	198.3041449	424.9598738	454.9614258	19.57380839	58.10193701	610.1732954	151.0988731	7.521056593	1258.139651	17.97363738	655.3773906	120.1422905	64.90919318	295.9898461	2640.603702	218.6913151	25.08903847	125.3883715	9.279383688	27.72050236	23.70000253
PWY-6654	0	0	206.5427152	0	0	0	0	0	0	0	0	0	0	0	0	0	0	0	0	0	0	0	0	0	0	0	0	0	0	0	0	0	0	0
PWY-6660	0	0	0	0	0	0	0	0	0	0.000414652	0	0	0	0	0	0	0	0	0	0.011836622	0	11.48975128	6.79E-06	0.003477392	0	0	0	8.54E-11	0	0	0	0	0.419050903	0
PWY-6662	0	0	0	0	0	0	0	0	0	0.000300007	0	0	0	0	0	0	0	0	0	0.00394562	0	3.8355494	5.66E-06	0.002515952	0	0	0	7.12E-11	0	0	0	0	0.351664485	0
PWY-6690	2167.241121	1457.60402	1463.367275	544.7328843	29.75259393	6283.8366	2488.852285	175.0523863	142.5889232	314.6744635	1583.212663	28.43142358	3396.28736	1648.091306	17212.53599	280.0655209	223.8371039	412.9661492	3668.807987	281.8991126	40.45062176	1663.560152	93.78327016	931.9039171	65.74596557	4186.288417	84.39262369	2903.272031	4.5999398	90.09881989	1558.863047	509.2223688	475.383466	2914.161028
PWY-6700	55168.06911	70726.3218	115218.2432	32733.87711	100515.771	64336.29393	79159.04621	54832.50984	96018.41291	77017.87049	87296.44796	29513.88187	68579.03891	84318.75009	61732.41747	24193.80931	60816.56681	103927.8889	23108.28452	60456.55142	42600.3091	92795.44522	85726.27144	37141.26138	65805.3199	78046.56491	40221.69057	54283.85902	101569.3237	68071.94503	39418.79909	24991.88895	48298.53289	64298.36537
PWY-6703	42032.87482	56925.70816	106750.3977	25486.03606	87954.76698	57482.77551	54578.2847	45188.37201	73503.40096	64383.27302	43836.24192	24513.41814	56357.57413	57378.88347	44234.0333	18667.75568	46117.97233	93257.66459	18596.26168	47545.56896	18754.73959	76062.77757	25764.61281	30232.36717	49889.025	61575.1718	30028.92385	44551.93171	75378.64791	55508.76853	32281.44745	20957.48832	35691.15911	49719.42128
PWY-6708	5446.834727	3428.92497	32042.89065	1466.141041	3987.773497	14425.79162	11863.97977	1527.026169	2320.861291	2586.005155	6171.753803	325.2293978	8332.610032	5863.999189	31785.46573	2695.598277	1145.661574	11033.56497	6303.470539	3747.837999	359.0518287	11310.2911	3597.200245	3000.735963	4320.095539	11184.20132	17194.9654	6315.648263	953.7442915	3974.452433	8917.518416	3760.906675	2942.911967	7851.790825
PWY-6713	1.391189725	0	231.4033587	0.014445465	0.004134786	13.15962227	0	0.002484717	0	0.083425812	0.2370598	0	0	0.664155952	0	8.22607524	0	0.175227307	0.125762019	0.127781506	0	5.327103596	4.513442715	0.267853811	1.450532957	8.831430686	0	0.03222066	0.133849793	0.074270944	0	17.29771003	0.113401883	0.004135231
PWY-6728	5649.023287	78.05423049	2345.232455	169.0826305	1050.995878	49.50794031	0	229.7203983	107.868495	2037.431259	2180.84932	7.32794475	883.2507859	598.1409703	12852.49193	787.3887952	0	572.8158691	14.67662995	1659.678279	0	62.75485729	64.93861494	399.4769406	64.9628302	292.9317009	93.88404675	192.3077215	255.0963577	179.1385621	656.2542998	0	0	2503.647685
PWY-6731	60.36486956	3237.5799	2403.47198	209.722339	126.242101	5841.379669	5081.153715	205.8443732	170.4268542	1223.593917	2939.100005	94.35860065	870.0223862	3865.369393	97.63911066	92.46305833	440.8434644	2062.627489	2045.106795	240.6334661	0.464754286	1911.102885	203.8655568	392.5291594	567.6567019	1649.606021	187.4316907	38.5636521	110.8416456	89.56186475	103.4176838	10.99756437	155.1883905	563.7241275
PWY-6737	95480.65315	109766.5823	138453.3936	79379.86361	152851.2766	106380.6013	111989.9063	105859.2476	264237.2572	159578.5391	104525.6394	167185.36	140033.9202	163312.889	137751.611	47684.32651	105418.1852	196350.933	32886.98383	162678.3961	45114.32814	181275.6205	62904.61259	105877.6116	176569.048	166460.4119	67782.44911	125134.0404	142056.0777	117705.819	90331.78481	68768.68057	111561.4019	144869.8069
PWY-6749	18425.4222	12919.54273	21723.63959	24735.65129	7240.512045	18173.2364	16878.92743	30607.04999	81766.88702	43882.57414	8828.941132	9846.835689	38804.72839	31638.77001	34852.05527	14031.20384	43656.40413	33499.58671	5781.696331	45117.41725	1640.232673	54145.05709	14619.63389	40735.06527	58821.22966	51136.08955	14885.29681	30807.50465	13069.35262	19166.40572	29145.09881	23389.87329	30161.67072	41655.20906
PWY-6760	0	0	9.036192299	0	0	8.951205111	0	0	0	0	0	0	0	1.978762323	0	22.06154579	0	0	0	0	0	13.10251143	0.160857312	0	0	0	0	3.85E-06	0	0	0	0	0	0
PWY-6876	72.19510863	9.381087615	5708.388398	293.1363897	169.2087731	9624.593729	3910.791554	394.4764813	198.9352844	2013.607034	2390.977321	1768.45454	6395.191744	10.51541999	29.95780852	127.7842844	12224.26922	509.9491354	4912.798736	143.8364342	774.298181	101.9288593	35.3077534	1312.669787	2267.317424	5265.676334	1052.794114	56.96233125	452.8053333	375.2638748	708.6981154	790.0596159	396.8268858	315.8248614
PWY-6891	28935.45766	15510.3496	11193.5421	9239.843682	39352.52419	23592.52159	15953.16045	16025.7051	42586.05227	24058.04491	26506.75893	39665.43091	18249.57281	19145.22032	35575.98702	6802.810338	32365.07831	43661.34284	8451.185367	19193.54701	1268.10908	30550.5165	25751.31249	14522.30628	15507.84471	25325.7987	15035.49065	16439.50637	8136.123442	16637.50537	21179.30762	9135.579328	18785.54584	35633.0367
PWY-6892	54682.58853	80023.88898	45415.52843	34425.22511	62471.08164	72128.28756	42731.71846	63791.44528	106058.7471	96825.47034	45634.45625	66106.85099	56287.87443	57844.36702	68644.81847	24134.0187	73551.40423	122498.7149	21261.20473	73729.99647	3752.770586	98788.54718	38697.85622	48070.58673	49668.70636	77245.88442	40726.19671	52491.93691	48533.04702	76222.95885	42372.60518	28948.84331	41052.4476	82929.73185
PWY-6895	47183.90442	44302.91919	33237.16709	21368.88202	75802.40953	46300.96273	44616.72642	36918.09179	79396.3185	56466.53469	60111.96852	34662.09792	42402.18136	47722.82122	53416.89779	14837.8453	55946.80519	87218.54148	16097.51876	42279.86516	5758.115748	65569.89326	14414.89607	28199.89462	37675.22513	53242.27598	32051.06818	36494.36233	31193.66605	42039.21416	30096.64632	20595.66706	27561.72799	56223.17612
PWY-6897	55430.80289	79640.20262	107405.708	36928.30906	102291.349	60419.56096	82159.88448	54270.35322	97124.30045	82247.49245	89264.9529	82272.53119	62441.33478	74372.33139	61976.5409	25093.71432	67647.02839	113629.7429	22833.2991	66004.2757	51655.24608	88650.76683	75472.05331	45410.6752	73229.43869	79051.80628	44514.80591	51228.81119	109875.903	65463.10988	39860.72524	33243.6737	50610.48853	78787.68398
PWY-6901	51517.81868	75221.02022	74062.20551	22089.77733	60541.87248	77583.35077	53571.37431	56561.68337	101304.069	91038.0636	44766.52153	132921.4464	51700.30581	89763.73899	68072.89084	21596.11442	55192.0152	129232.1936	16811.97415	62188.21276	5446.073178	103874.1712	49277.1788	36081.02849	39403.10385	61938.81118	46227.68706	51177.32004	45480.67371	67813.32057	37713.76854	23382.8618	45195.68629	65411.07351
PWY-6906	150.8309104	427.6662053	442.0002441	608.0413011	98.4827406	444.2071681	406.958316	120.1418477	172.3500484	325.1991929	886.7548025	160.4485303	388.7206999	1233.836941	6077.627724	443.2694562	5.688560281	143.7852902	201.9101761	299.5427176	52.72655095	2598.395771	44.06649981	499.2414134	368.1935642	332.4834325	20.38611345	243.5999754	16.37175435	198.3713948	499.1583316	46.20663952	586.3594346	548.1881865
PWY-6915	0	0	32.73667371	0	0	11.31805894	0	0	0	0	0	0	0	0	0	0	0	0	0	0	0	0	0	4.103902862	0	0	0	6.46E-07	0	0	0	0	0	0
PWY-6919	0	0	271.8094679	0	0	10.52777371	0	0	0	0.001201048	0	0	0	1.80E-05	0	4.29E-06	0	0	0	0	0	8.31E-05	0	22.64207466	8.82E-05	0	0	3.00E-08	0	0.00024326	0	0	0	0
PWY-6942	0	0	116.0309287	0	0	0.014052004	0	0	0	0	0	0	0	0	0	0	0	0	0	0	0	0	0	9.774831469	0	0	0	1.70E-06	0	0	0	0	0	0
PWY-6944	422.8660891	0	1832.568841	68.50812267	0	106.6907304	230.7477462	66.96190822	19.07742034	161.9744665	4.332526019	8.938799781	229.2200032	3.615504774	0	59.6669002	8.258111519	57.20117986	392.8732437	2.703741608	0	513.885874	0.630802431	698.8699589	54.32177331	21.71099916	0	1727.932012	0	0	46.85391633	0.715799522	12.06043994	88.53488957
PWY-6948	0.001546627	0	86.10306216	4.93E-07	1.41E-07	0.022573562	0.08364765	0	0	0.004251184	8.08E-06	0	0	1.91E-05	0	7.45E-06	0	5.98E-06	4.29E-06	5.55E-06	0	0	0	4.15E-06	5.34E-05	8.09E-06	0	0.000193523	4.57E-06	4.33E-06	0	1.33E-06	3.87E-06	1.41E-07
PWY-6956	0	0	2.450106794	8.12E-13	0	4.663171803	0	0	0	0.082346077	0	0	0	0	0	0	0	0	0	0	0	0	0.012872917	0.690493217	0	0	0	0.036420905	0	0	3.36E-12	0	0	0
PWY-6957	44.73300954	0	219.0900756	9.409313359	0	139.2753708	0.875719075	0.092865953	0	28.36283417	0	0.020612887	0.128920744	0	0	56.0983461	0.030957502	0.087699838	1.724344464	0	0	24.85328835	9.613729333	175.6309176	0	76.97025733	0	7.326445801	0	0	112.0539356	0	0.025784555	0.030963237
PWY-6969	59102.44936	99148.01997	52520.99589	36761.11742	94501.15048	90463.27251	78747.99614	74872.13247	146925.399	115001.1855	90269.46758	57175.32337	88877.97141	113773.901	89399.79215	30300.63325	72110.57495	136002.2788	24114.5324	79519.95681	25063.51873	122063.5119	96262.7825	50984.01831	86821.45104	98860.85984	54961.3391	56449.88303	101457.7008	94582.32342	50114.9849	42555.4763	62235.37495	88704.70175
PWY-6975	0	0	7.766833537	0	0	0	0	0	0	0	0	0	0	0	0	0	0	0	0	0	0	0	0	8.00E-14	0	0	0	0	0	0	0	0	0	0
PWY-6977	0	0	15.34517882	0	0	0	0	0	0	0	0	0	0	0	0	0	0	0	0	0	0	0	0	1.76E-13	0	0	0	0	0	0	0	0	0	0
PWY-6992	0.478882687	2.045504869	119.5246967	4.565503878	0	246.6297374	0	0	0	0.0011802	0	0	0	0	0	0	0	0	2.096277354	0	0	201.3685221	0.216645008	0.009897507	0	0	0	0.089421733	0	21.99655839	22.30347817	0	0	0
PWY-6993	0	0	0	0	0	0	0	0	0	1.56E-06	0	0	0	0	0	0	0	0	0	0	0	0	0	1.31E-05	0	0	0	0.000320501	0	0	0	0	0	0
PWY-7002	0	0	0	0	0	0	0	0	0	0	0	0	0	0	0	0	0	0	0	0	0	0	0.012060126	0	0	0	0	6.29E-05	0	0	0	0	0	0
PWY-7003	18805.75304	10621.9206	9496.817267	13831.3145	58364.07188	30362.90024	13349.43709	14400.17585	14739.30946	25448.93792	17218.90783	82974.67646	19546.13027	33515.62716	28892.5557	10545.01167	11740.37007	50836.45169	7389.034812	16187.7311	901.0569969	52688.6218	26594.37939	22945.33963	31874.42078	34906.25352	25766.76636	17667.01511	8589.902245	7905.2082	26494.04038	9276.4424	23519.05775	20282.23335
PWY-7007	1245.126996	1.80E-14	1834.019344	101.874048	20.31085895	172.8636141	390.2509507	153.4876293	232.1118509	3215.035345	17.55081068	3.859885745	295.1886485	1831.53636	108.636227	116.3793504	0	1002.987577	72.91847821	304.4037826	0	2217.578825	0.074928638	1190.759219	1593.552808	129.832682	2842.690743	526.7418662	139.7077195	88.10226889	710.5685443	4455.747086	93.93520897	1527.851273
PWY-7013	20454.06068	11756.33618	3018.51451	5566.576777	17844.2196	12532.65637	18347.78024	10208.35073	34420.50468	5774.055623	36596.76716	91593.72318	13532.41829	7559.436569	16347.11199	6740.8951	17749.63141	29490.88541	3733.564675	15071.63353	1916.228859	34389.98187	55411.46261	7357.826961	15624.4749	29954.36751	8468.971795	11242.64385	13043.64825	7661.651548	15713.55228	9776.330701	16910.65342	24882.04683
PWY-7014	3.574547482	0	766.5829191	0.000794375	0.000226755	0	0	0	0	0.005443818	0.012958982	0	0	0.029709631	0	0.011951642	0	0.0096118	0.006541061	0.013413899	0	0	0	0.010004562	0.086045856	0.012920272	0	0	0.007174716	0.006887829	0	0.002152738	0.006012732	0.000227402
PWY-7015	2.334647256	0	7.15E-12	0.000397196	0.000113701	0	0	0	0	0.003629117	0.00651886	0	0	0.015413264	0	0.006009479	0	0.004819408	0.003458028	0.00894209	0	0	0	0.003344327	0.04302866	0.006520376	0	0	0.00368543	0.003489251	0	0.00107637	0.003118441	0.000113701
PWY-7016	0	0	7.15E-12	0	0	0	0	0	0	0	0	0	0	0	0	0	0	0	0	0	0	0	0	9.47E-13	0	0	0	0	0	0	0	0	0	0
PWY-7019	2.051485615	0	5.69E-08	0.000651942	0.00035272	0	0	0	0	0.002978488	0.014986367	0	0	0.046568659	0	0.016748724	0	0.007910065	0.005675356	0.013940462	0	0	0	0.010116809	0.131218724	0.020189815	0	0	0.006048205	0.010675519	0	0.003210831	0.009696278	0.000354745
PWY-7020	2.532887282	0	0	0.000654176	0.000227441	0	0	0	0	0.004221687	0.011891876	0	0	0.029614052	0	0.011530049	0	0.007936807	0.005487756	0.014349963	0	0	0	0.00666024	0.084817434	0.012947411	0	0	0.005944141	0.006882126	0	0.002111747	0.006034035	0.000228455
PWY-7021	0	0	0	0	0	0	0	0	0	0	0	0	0	0	0	0	0	0	0	0	0	0	0	3.31E-12	0	0	0	0	0	0	0	0	0	0
PWY-7022	3.714195009	0	112.8274955	0.00118012	0.000336939	0	0	0	0	0.029906729	0.018439576	0	0	0.040175466	0	0.016796899	0	0.014314112	0.008693775	0.634910968	0	0	0	0.009978456	0.122374917	0.018807163	0	1.91E-08	0.009941191	0.009916487	0	0.0030693	0.008136865	0.000341055
PWY-7024	50.94873178	0	46.14609079	3.94E-05	0	20.68970274	0	0	0	0	0	0	0	0	0	0	0	0	0	0	0	15.75382988	1.99E-06	0	0	20.6267716	0	0.004533536	0	0	0.00019061	0	0	0
PWY-7031	7.989111368	235.0556981	5.060765371	0.724384568	3475.450411	4.686862727	0.748071062	2.165165914	8.290651479	156.0282249	2382.279312	32.28460227	6.264283797	0.000180345	4.392746158	4.11815424	14636.67712	11.44420567	3.810155914	5.24E-05	0	2.870761806	1638.342373	3.91E-05	0.000503435	0.143413031	2.049654892	43.31308404	111.5834625	265.1001368	1.55E-08	1.26E-05	3.072366318	4361.516529
PWY-7046	6.00E-16	0	6.954609255	1.20E-09	0	179.8961645	3.48E-14	3.75E-07	2.553795818	1.80E-15	0	1.272941339	0	0	781.8534392	74.18884265	0	1.71E-07	2.549720041	0	0	160.7909478	4.303325501	70.30991399	0	1.31E-08	14.6514766	1.644766047	6.52E-08	17.43156909	107.0823641	0	0	3.01E-10
PWY-7084	0	0	3.747738016	0	0	0	0	0	0	0	0	0	0	0	0	0	0	0	0	0	0	0	0	0	0	0	0	0.402243273	0	0	0	0	0	0
PWY-7090	1853.825926	1117.754561	1117.510071	114.1019975	87.35882898	1376.426946	3162.947782	3798.638029	1945.994922	10051.9156	1960.710184	1067.851211	3858.878173	8368.609929	3721.485145	1039.293125	11369.75638	5422.890371	235.563041	7819.387521	43.11610048	13603.60744	352.6954532	2055.748708	1266.431263	5140.00898	6384.662979	3672.337201	1150.369396	1558.043581	5322.212557	5939.561677	7472.141009	5536.474586
PWY-7094	15157.69259	20065.95434	13242.32837	5848.198178	2200.852004	33827.78823	12769.4628	13365.73572	2578.647994	25719.07721	34165.66903	668.2220809	18848.08027	22873.47378	25323.89624	7716.801183	1715.171656	8514.522989	7482.126618	3184.22821	2487.614027	29797.76092	109140.5447	12017.64515	13098.35889	5300.810108	10829.67218	11077.21521	8614.602541	7975.808579	12329.48067	12964.74322	17316.17059	13963.65071
PWY-7097	60.52485901	2.126115347	540.4448802	10.93749249	5.540951	704.642378	3.588547803	15.67834708	0	2.314546455	12.5675046	0.288829322	3.857155682	2.036448463	1122.156732	34.13305014	1.753467156	6.035966179	0.211330401	1.94E-05	0	27.42091688	6.669638613	45.28126092	0.000117661	211.7370941	0	5.285864594	0	0.000324297	58.80061624	14.15304376	0.222279595	4.999287533
PWY-7098	67.18860132	2.387618362	597.3404734	12.12436121	6.12381873	762.797345	4.035335454	17.57640041	0	2.603313934	14.11602115	0.324789894	4.331929099	2.235934714	1189.779087	38.23672403	1.971327185	6.784383987	0.237742782	2.18E-05	0	30.82674431	7.389455116	50.70028687	0.000132368	237.5594965	0	5.945852091	0	0.000364834	65.8830842	15.90862536	0.249917052	5.616016239
PWY-7106	0	0	10.78976499	0	0	0.008953493	0	0	0	0	0	0	0	0	0	0	0	0	0	0	0	0	0	0.003578429	0	0	0	0	0	0	0	0	0	0
PWY-7110	0	0	15.22490391	0	0	0	0	0	0	0	0	0	0	0	0	0	0	0	0	0	0	0	0	2.30E-05	0	0	0	0	0	0	0	0	0	0
PWY-7111	66382.14041	115444.3811	180595.6786	70958.59797	87657.51921	125465.0977	91855.86434	103699.108	225540.4559	184452.1896	89485.41111	237133.7722	124004.0992	185886.3098	145167.0716	53172.32896	89114.8747	281738.3829	36443.97827	146844.1005	12577.11853	200574.2648	102620.7199	112953.8261	154822.3952	161654.3712	82270.86097	116151.2979	72477.23536	100428.7456	93123.85162	72510.66924	151793.8125	162117.3407
PWY-7159	244.5016527	95.7296074	903.6325521	72.87934969	31.27666291	1076.360323	700.703046	190.0573039	5.869321913	28.6214464	975.4054274	55.56281002	749.332718	228.4707183	2047.173349	321.2530512	346.9318394	1335.898903	50.85442229	1076.763126	0	552.0477144	63.39387055	1014.463827	951.5553418	552.2272533	44.90147265	22.32412641	93.1251395	161.5984461	455.016927	32.41791393	48.43678291	1302.961481
PWY-7184	37954.07098	48799.91238	112173.6803	20814.44061	33869.10911	62831.07872	41291.71113	37551.557	78479.44187	65067.24788	56543.18319	30691.4044	40715.88613	64857.17196	48682.19957	17262.8969	43688.26366	68962.60764	16802.96211	44203.57837	5314.098252	66205.23159	91430.464	27163.54451	20807.05299	47258.17444	33008.30705	40405.2525	40080.55132	48555.9676	30771.44383	19390.12888	32974.85267	49250.4669
PWY-7185	0.077608487	0.040916388	0.327500647	0.030545769	0.0105214	0.150601954	0.328707765	0.090601462	0	95.24349193	0.086313064	0.026819926	0.34211846	0.100401338	0.12567407	0.061235705	0.175697336	0.618247546	0.019229862	0.328705832	0	0.240518372	0.023379729	1.162116732	0.532779902	0.179838082	0.002923535	0.009688562	0.033738825	0.068639381	0.094556057	0.014067838	0.020508042	0.617905507
PWY-7187	48672.61529	50438.69074	112942.9706	25485.23427	47705.47644	62708.26114	51962.63022	41596.56889	90250.43778	72295.99778	61485.59755	68133.96974	52393.71859	74018.15789	58122.73218	21642.72736	47591.82081	79367.68558	18719.45376	59205.47972	7598.908361	82967.07571	77774.02171	37984.67757	34602.86385	63291.81807	39735.31768	48855.65108	45580.17629	51654.38846	39448.31388	27245.40988	44106.40258	64725.24705
PWY-7196	49256.36856	79340.15675	129373.1524	31533.50087	47261.3427	80647.20448	56758.00731	56382.28704	114590.3918	89665.16746	73570.07516	42053.98417	57620.88253	86236.20736	64043.02606	24584.29309	60438.42979	103215.7008	22450.31579	62621.6614	8463.91693	91203.55514	98497.21054	38609.4735	30596.7477	67478.99093	43221.48606	56539.17258	65515.78767	72195.25177	42040.34251	27065.55479	48110.42082	67789.10179
PWY-7197	33990.55291	55870.17159	103057.0443	20534.68502	27726.07991	56141.0352	36455.64572	34028.11096	70612.16109	57730.16609	47857.45564	27300.99888	37603.5532	60913.29167	44779.40097	16385.8713	39005.00508	64065.81576	14938.32272	41881.99897	4242.327791	60440.47795	84527.95537	25832.44323	19334.64694	43270.7031	32175.29033	36070.80689	36398.62103	47238.54855	28842.20186	18565.82046	30344.46662	46669.19693
PWY-7198	4178.718049	4394.671655	4383.912392	3919.966791	17127.57595	5426.236033	7872.019008	8910.338203	25745.77902	7697.687202	7208.601217	22196.80034	9266.936028	15418.46853	8022.974478	6325.305514	2391.14775	15999.12586	3557.085877	13639.43127	1261.891362	24130.69036	268.2769863	7957.966273	11678.65163	11546.79051	12920.35696	10776.98456	4790.872691	7263.250188	11797.67636	7841.591218	11993.58211	12446.35983
PWY-7199	62126.94101	66041.04638	114406.0888	36220.89197	100634.8373	73909.73959	80282.16022	57315.99727	111029.8592	87580.65241	83075.03295	93194.18268	75558.56944	83682.47728	67418.75136	28044.014	54893.15698	111005.9754	24922.87093	71838.92987	37951.44833	102495.0925	96350.3885	53080.82122	83716.18953	94149.82128	36101.51206	61528.32883	87645.68964	69628.59006	48186.64831	33451.00806	65985.76152	66661.41478
PWY-7200	41566.79152	50901.91197	105593.6412	24961.04341	39881.39755	61045.73865	47220.98718	39503.27524	82734.45369	66312.52423	58225.2501	39540.53626	47255.70666	67849.51634	51501.78065	19492.98211	42398.94814	72286.75494	17770.65332	49928.22512	6846.977652	71675.68089	87103.7346	32518.42529	28590.9379	55490.66282	32612.41248	43378.25585	45797.77751	50092.25381	33911.98721	22444.32509	38547.69474	51749.28616
PWY-7208	88687.0716	101766.7287	170441.853	62575.0992	129876.6709	103546.4609	106196.289	89510.55395	178471.8105	133482.075	113471.187	208552.5856	114653.6432	128748.3105	104511.039	44275.32715	90448.61119	152945.1474	34388.74705	119602.6475	45757.71969	161514.1869	114393.9388	86901.97019	139547.656	137879.9727	70393.76505	97891.95005	124785.6079	93084.85074	74080.68315	61705.99144	103390.3568	129535.8175
PWY-7209	45.7796491	110.6151534	19.67196101	1.311092585	1014.506606	2.132052903	1.147722977	1.311090953	1.801236555	1.311105517	1.474464636	0.653515094	4.096568863	1956.880005	0	99.25265845	1.311087682	1.474488052	0	301.4857074	2.131752233	153.2624393	1.637836619	0.326757626	0	1.147730151	1.637831074	5.53148641	2.132023819	0	1.147722484	1.964572194	0.326757572	1.637852795
PWY-7210	5635.658297	5992.658521	6155.498845	5188.348485	18741.56091	7437.57621	10154.65592	11240.54016	31378.42738	10337.42302	9623.19882	25908.33508	11855.42395	19759.12866	10592.13962	7612.022263	3317.703151	20092.01118	4602.017924	16748.66909	1549.065959	28861.11675	382.7990764	9887.737217	13429.94527	14543.70577	15609.82133	13456.01389	6405.222439	9597.25889	14101.28263	9266.437588	14310.45845	15739.67529
PWY-7211	34964.92098	56766.31452	102070.3452	17538.6375	41560.0282	64963.87274	43954.43363	18751.67181	80977.85174	68484.04854	52297.67326	36753.37837	38093.0741	68804.18966	56207.12005	15146.95583	48363.58785	63977.44571	16880.22513	37209.18647	2802.451102	61835.82474	20752.5982	24949.69503	21227.86878	53553.60768	36382.35932	36105.20974	26497.10381	58380.78238	27438.27991	24076.41369	23523.86284	44624.25451
PWY-7219	101019.6271	89167.80717	182111.1713	65057.70556	147646.5887	109173.554	110884.3578	89065.38522	182024.6239	137029.6384	114134.7868	225380.0465	115685.2077	133104.6382	111842.8648	45422.83754	92141.72986	188559.7473	33767.94111	122398.0379	45261.94881	164593.0655	124627.4661	91321.99918	148789.0573	144177.5364	73953.32003	98685.52369	119523.9895	114126.822	76421.73412	64739.885	110264.6901	132831.6155
PWY-722	35.355506	2.02786181	945.6542786	2.072446604	0.52176684	12.31155744	219.004787	51.01466622	7.571395189	17.45386127	4.459773277	6.44600711	54.64219137	5.23870394	232.7901234	46.59367574	16.38611843	60.51336724	356.9185127	17.81386331	0	35.19210399	7.650725045	220.5164912	33.84468663	52.76605725	16.38815509	1362.636263	1.679292017	14.6487426	56.40495455	0.911178452	7.161606052	45.89512853
PWY-7220	97937.98787	142624.3595	192754.37	73700.59808	194785.7918	123721.4054	116420.8438	97814.49202	224485.1685	161675.3589	119107.0755	316696.3642	140183.8828	157797.294	131585.332	43866.26659	128039.1961	230189.043	44452.84516	123858.1414	44405.14808	190398.1417	96209.36244	106157.113	143208.9183	158098.6179	75206.55592	126950.3717	140383.878	118418.8974	92392.90339	66384.39848	113165.021	139531.5123
PWY-7221	87980.72879	81087.92298	144670.3262	58072.25338	121286.1942	99518.64543	95740.835	81328.42823	170673.2422	126682.5215	104367.2801	200837.4849	105727.9579	125158.0318	100882.097	40705.75109	86317.8368	149105.9037	29959.90802	112192.6133	40846.67315	153555.231	96536.48778	83587.4275	130896.4394	131323.9676	66888.42333	89585.13905	106690.7809	104111.0853	71822.13007	60343.44297	96672.38607	122087.0017
PWY-7222	97937.98787	142624.3595	192754.37	73700.59808	194785.7918	123721.4054	116420.8438	97814.49202	224485.1685	161675.3589	119107.0755	316696.3642	140183.8828	157797.294	131585.332	43866.26659	128039.1961	230189.043	44452.84516	123858.1414	44405.14808	190398.1417	96209.36244	106157.113	143208.9183	158098.6179	75206.55592	126950.3717	140383.878	118418.8974	92392.90339	66384.39848	113165.021	139531.5123
PWY-7228	46947.74102	73552.13839	128266.6937	28181.99093	44866.45096	79817.55972	51957.56783	51376.69551	104455.0721	83538.56398	70235.88821	40191.35697	52613.16897	81207.65834	60461.76683	22048.91514	58993.19708	97721.29874	20737.38891	56111.42293	7767.756145	83963.61228	98438.30182	35156.86099	27797.05247	61114.20055	40877.92694	52132.94953	59074.34623	71539.50981	38645.04083	24931.45116	43479.98576	62517.6389
PWY-7229	100490.6256	103040.6855	184171.6652	67685.27764	161709.4632	116243.9206	112756.6189	91722.16522	192977.2183	143079.6991	119042.8771	239549.4269	123349.0703	141256.0477	119552.0381	44980.6446	102020.894	194770.5671	37304.66435	124449.6013	45419.31358	171286.4473	116529.7431	95860.37041	148660.0609	148772.8248	74406.9999	106181.2399	126366.9388	116663.7664	81139.6756	65358.4926	112289.1869	135254.5033
PWY-7234	26202.18827	36428.33504	95298.55654	8445.360553	10048.06732	55433.37905	44274.45689	27452.7833	34663.32892	47525.04761	55102.87892	1342.095094	29492.77449	45223.87046	49934.98546	14264.24691	5209.008715	44891.4732	13678.25538	16324.00628	4997.499596	39997.98948	74397.04259	17771.37809	15344.21306	26899.69626	34045.05633	30258.76497	21944.52316	13804.84477	24830.44124	26644.50786	29272.93745	22614.60387
PWY-7237	21653.94596	12347.3479	41959.29457	9740.221794	4279.913209	15290.87067	20384.44697	16783.91873	49872.69193	23207.66296	14522.29048	11260.56165	15291.41612	30984.69734	23322.62105	8783.418184	11287.54686	34427.90795	2885.943835	37049.37966	1580.386545	49097.36492	7224.841763	19267.55788	16562.00514	39681.63915	29719.82561	18138.66268	11009.98163	6024.742046	23118.06168	13429.71622	15600.4407	23597.94428
PWY-7242	52578.774	99020.47385	54164.38153	42744.67329	45795.1286	74726.05084	52066.9679	69919.11816	144702.8633	108802.4994	38574.90523	204486.2931	69730.74882	107212.0607	76891.57164	26574.26267	54537.34117	226787.7221	22318.80436	82362.43814	12426.47647	118721.5382	37948.07675	53086.46494	71206.75066	85081.48415	41304.51272	69134.79981	71362.31178	58904.80747	52204.98907	26770.60039	77551.50021	77034.05512
PWY-7254	12693.94587	36789.3659	12330.45025	3863.37471	4740.189924	42989.56751	18481.32147	33332.01352	5476.063934	35274.54889	38403.07849	777.9353151	15180.77446	41432.45034	37521.73455	9210.997245	29286.71463	28680.18042	13402.0979	9926.312661	4697.639959	36535.76307	92270.40855	7980.716688	12526.29304	30162.73459	30820.55387	9523.183926	20725.25018	9383.846608	13670.93504	12034.97103	25997.35842	16060.51158
PWY-7255	519.2916837	1.816225728	2657.655275	87.87360389	4.090870332	47.06065461	1.359684159	212.8480797	28.36139061	2292.393884	5.987953895	3.709331355	1524.429463	7.432733838	52.0081562	189.2763526	2.722605806	246.7527999	7.514565614	35.00805889	3.14728283	2076.669277	2.720941083	941.6189197	1381.257057	3.627738447	5.580898462	634.6098664	3.622155272	560.0912724	1.359699854	3552.969968	2.26787162	332.8482405
PWY-7274	0	0	0.109291166	0.075914978	0	0	0	0	0	4.82E-08	0	0	0	0	0	0	0	0	0	0	0	0.03151246	0.00386555	4.04E-07	0	0	0	3.56E-06	0	0	0.244623595	0	0	0
PWY-7286	0	0	138.0560356	0	0	0	0	0	0	0	0	0	0	0	0	0	0	0	0	0	0	0	0	0	0	0	0	0	0	0	0	0	0	0
PWY-7287	0	0	14.05077306	0	0	0	0	0	0	0	0	0	0	0	0	0	0	0	0	0	0	0	0	0.056575149	0	0	0	0	0	0	0	0	0	0
PWY-7295	0.262999774	3.091850972	25.21603607	4.495082998	0	0	0	0	0	1.156396608	0	0	0	0	0	13.51545547	0	0	0	0	0	0	6.562459848	1.091804347	0	11.53254234	0	0.019140658	0	0	14.46482484	0	0	0
PWY-7315	14951.52917	54070.42525	21771.77614	23125.19247	29915.45844	28683.49078	22217.7748	31309.66108	106814.4056	47109.99209	22187.43713	55596.64085	37515.38875	29225.3867	46176.34318	8400.582645	24708.55758	25456.65418	9298.309929	47716.90409	3506.722089	62658.81277	22119.06134	37321.0464	46199.01918	51450.53733	18469.88211	39501.15115	32988.64852	17150.03747	24712.45726	23178.93625	34522.64844	41137.82404
PWY-7316	0	0	557.7178291	0.297340776	0	0.009373712	0	0	0	0	0	0	0	0	0	0	0	0	0	0	0	0	0.010026022	18.70138116	0	0	0	1.34E-07	0	0	0.958127923	0	0	0
PWY-7323	57030.60715	71976.97844	61393.91042	29107.02895	93907.59575	56919.19048	75293.80968	44196.54381	96102.23569	78996.67456	72751.61918	38171.80302	65759.69273	77993.4272	62893.3652	20783.02671	57022.33826	147596.514	19966.99885	62759.32673	41597.4919	98688.43292	13420.82413	37177.36427	62247.62345	71406.77668	38512.14363	50428.06449	99415.56578	62258.18291	35507.79743	20874.26098	37680.60219	68347.11901
PWY-7328	27509.27211	24536.1961	60973.58903	9086.08218	45821.59889	56490.99669	21528.41786	15986.89222	43810.19328	27918.79617	50087.337	52087.41174	17377.88328	45183.59182	41130.11445	9256.997029	44735.36612	39107.34154	8083.886769	22360.02295	4384.954022	60049.40273	24574.16609	15994.98249	15387.16132	31261.22433	15010.98286	12488.16482	10275.07693	26231.2775	9249.774849	5568.138217	21425.90392	33390.27306
PWY-7332	13125.78028	15570.96108	5132.086872	12316.39283	11885.24644	13443.92499	19522.64293	14436.36544	19686.26832	33396.82128	11383.5466	16002.98556	28169.65572	41765.31981	19049.5066	6964.167339	43911.49583	45033.27963	978.0103111	38053.53691	1092.908389	55984.50071	2403.190734	18222.18609	18118.33089	27340.58062	20453.50848	25589.54845	9666.035874	11734.06157	31396.57083	18118.91127	27692.87449	34548.3204
PWY-7347	86.13365594	3.894757513	97.96218324	3.87709327	1.961290708	40.63258818	34.7528689	8.597212894	170.0074798	6.109894775	12.36723599	4.100674827	39.39501	12.60045104	14.64578677	73.90368549	26.84447056	61.87138936	4.090441219	73.81819181	0	25.17447447	2.222094071	48.06128359	179.3516897	44.21436471	0.28550005	168.2643019	5.50783453	9.842117535	8.998216346	2.024098255	3.939678833	59.52572625
PWY-7352	0	0	3.921841854	0	0	0	0	0	0	0	0	0	0	0	0	0	0	0	0	0	0	0	0	7.52E-08	0	0	0	0	0	0	0	0	0	0
PWY-7354	1.345973374	0	11.39059432	0	1.345480076	1.686352127	0	0	0	56.63555979	0	0	0	0.334564282	0	4.075701962	0	95.07304709	0	0	0	12.15253371	0	0.001418816	69.66628441	0	0	0	0	1.430667497	0	0	0	0
PWY-7371	1010.980338	15625.03016	2276.571922	1332.368627	3336.205492	1825.854735	8944.520846	878.4424222	1812.031266	12994.41805	4378.593316	132.4753732	4114.380468	19145.45242	7484.867964	1435.717067	12662.94753	6104.26965	1219.927441	1989.004817	84.84996684	10431.24961	1436.91697	4085.227086	2320.872693	1499.184106	1933.950584	905.720872	2078.093993	1123.589386	3808.485096	3651.910804	704.1792492	7324.932592
PWY-7373	65.25444528	690.2655516	921.1126462	274.3748966	3264.157741	1612.897522	335.0314697	10.54421361	544.6906664	1999.031328	3743.064975	127.5688763	29.67328299	29.80905459	5.157333436	302.9586519	12500.14994	478.2128028	9.369325586	20.69418084	5.697817459	41.11807959	1362.431266	0.100198721	859.1680852	20.62042541	1330.275242	345.1628772	197.0392972	598.2488138	0	13.99192714	361.8282837	6105.662198
PWY-7374	784.9220679	15058.50107	1823.212913	1249.824557	654.4183467	584.8525946	6809.328602	654.3270012	1602.550952	12322.9565	2805.545762	47.16933796	3609.688212	18291.00921	4079.996225	1317.223902	530.3185059	4549.64273	1155.23561	748.0428129	57.72215518	9803.983678	409.7956168	3408.101969	730.6980549	1223.955408	1227.620576	463.2558958	1961.993641	725.4764302	1510.850782	2202.066541	635.1598604	2925.803202
PWY-7376	7576.817114	22.89056012	7353.340572	452.0466536	1313.68601	1990.757561	2151.399499	660.2912751	406.9568715	9553.701012	16.46986072	35.63349143	1835.552036	775.4409366	9956.448716	2574.575826	110.1783033	3417.535374	2011.550573	256.1946809	0	7256.089571	3.054672435	3739.667346	3819.432889	834.1968481	308.0546439	6793.816767	0	887.3089077	457.1788159	8951.884187	142.2973676	4289.002899
PWY-7377	25267.92676	11702.20491	13490.45326	8312.472085	39297.22647	16125.3048	16387.81307	6527.06484	9962.386468	7506.364153	22623.62171	47732.1146	20971.25243	8714.977936	11806.92871	5380.544452	26560.55073	2458.739587	9372.153896	6004.543117	2310.58883	17720.58758	31691.94414	5771.100979	14604.11898	29475.04568	10470.68616	5236.084689	6902.143801	17486.76926	20479.91295	2645.136256	15179.92167	15883.29421
PWY-7391	581.8011505	4.299637399	812.5926413	85.49308304	1.440128608	28.75038368	108.0848588	67.14473404	41.72358229	1877.310255	13.00791501	6.077251108	237.8688095	13.90082197	40.80079754	15.35128855	6.628949826	64.93252931	2.358365916	88.243699	0	1412.775728	2.462674674	441.3870931	953.7986042	30.67419323	6.523621818	874.9015077	3.903299722	32.64513253	9.944501997	1722.912307	12.9067044	358.334089
PWY-7392	47175.9114	45853.09823	88998.56953	15087.14504	31330.86201	61001.38385	54604.73031	43751.70441	17083.76578	59886.08833	45233.04991	115200.6155	47605.54566	60242.29738	54932.36485	17412.83165	39844.05898	82981.72446	21633.42391	26132.19886	4350.08826	73237.85254	86770.40565	33476.09467	36546.39312	61192.16042	29532.81706	38521.51864	29507.43331	22014.4459	31977.89147	28820.35854	35510.55369	49655.65351
PWY-7398	1.20E-15	0	0.337211763	0	0	0.015574015	0	0	0	3.60E-15	0	0	0	0	0	0	0	3.43E-07	0	0	0	1.570313825	0.859414672	7.36E-09	0	0	0	0.047185262	0	0.310737423	0	0	0	0
PWY-7400	37103.27606	62918.56268	91183.82585	38156.34093	36703.94352	71357.59021	47554.30372	57490.95557	94921.02877	101243.7996	55025.93057	72584.26927	70912.11006	97738.55203	79146.01154	31527.92705	58103.12779	113411.2109	21995.87431	83486.34366	7823.437995	105229.5152	75119.31298	60425.64853	88366.52127	88110.22697	54771.41209	54765.87459	42293.21569	52267.31362	49690.07426	50907.69966	73365.51741	94022.95609
PWY-7413	0	0	33.99855331	0	0	6.72E-05	0	0	0	0	0	0	0	0	0	69.14074536	0	0	0	0	0	0	0	1.040107171	0	0	0	0	0	0	0	0	0	0
PWY-7415	0	0	36.92751828	0	0	0.244002794	0	0	0	0	0	0	0	0	0	0	0	0	0	0	0	0	0	0.000829386	0	0	0	0	0	0	0	0	0	0
PWY-7431	5883.385681	24639.87829	7929.19646	2917.16277	827.732378	12980.01149	8510.521653	9582.962793	1646.025554	22530.39925	6781.717854	366.2522213	6743.801548	30262.19048	2946.786995	5811.982685	807.9800594	4752.604595	2458.585312	2218.995746	175.3743721	6170.719098	838.1264543	4662.400703	4686.496463	3094.528299	2637.660802	2407.522997	4170.281625	2122.086695	5281.38662	5387.667068	3471.169254	3804.930281
PWY-7446	1810.610164	1666.494	344.1730199	568.3435514	18.71402747	6041.212169	2255.616403	142.6083408	210.2910299	205.6021638	916.506211	15.11573852	3342.152307	1924.255847	16515.38277	198.8155605	200.5347977	534.4858116	3190.713714	348.733107	36.009751	298.9992994	63.90423299	574.4528619	25.72962387	1943.306834	88.83075546	807.5675623	6.791523905	98.24653204	1515.046665	257.1295736	485.2361363	3124.576147
PWY-7456	36676.66395	49272.18842	33404.81178	19847.3146	44502.00734	42430.63595	39283.5665	34304.05405	66349.82456	56679.33804	27907.07801	25865.21248	43915.6056	56853.37033	47877.20576	15489.14785	45084.22131	89927.19244	12828.99675	50590.68198	11612.18053	60489.27304	14066.88961	26157.71352	42783.35338	50560.89305	19502.81805	34349.32729	47724.0164	52812.64416	26152.49325	15752.20998	28677.58127	51073.11355
PWY-7483	0	0	0.794817463	0	0	0	0	0	0	0	0	0	0	0	0	0	0	0	0	0	0	0	0	0	0	0	0	0	0	0	0	0	0	0
PWY-7527	2869.881763	7351.783046	2084.861459	1663.990291	677.2543959	8524.057111	5257.504607	537.2719901	402.7685863	13124.60541	9931.849522	377.3754236	4076.632163	14297.04832	3023.205236	4117.231789	531.3612739	2061.878874	1280.753949	1169.841382	97.22433926	5342.065636	1311.892438	2589.185027	1722.995649	2178.865987	1527.533219	135.8473253	2619.475532	1127.920314	2548.134375	1272.539819	1946.830719	2871.48821
PWY-7528	98.23640401	2.07135319	300.4633863	6.712381208	3.069841212	5.691170158	2236.915872	4.115660188	410.935075	7.240973986	3.621035885	1.033886046	352.8143718	3.621456329	24.46097742	1.550041054	3.094937929	1146.697211	14.85231213	4.64541312	3.531436608	2.071038879	3.105077601	0	6.193358796	4.132299347	1.54934481	39.82560277	7.033242254	108.0946832	1.54972754	2.069322416	575.3699512	3.618831912
PWY-7539	62672.10419	73887.78076	82636.20656	29796.65232	107167.1695	69026.51803	76976.60376	52261.29588	96230.20868	76691.31298	98777.34163	44567.92932	59362.55063	70342.57055	52218.33288	19747.50968	65265.0453	106623.2089	23115.54539	53274.96546	42384.59476	88158.04009	87922.41297	33630.72542	49986.39374	69885.09214	39023.60478	54144.61248	93560.68195	67203.60172	38591.70222	27108.34887	46288.58703	57065.4208
PWY-7560	84660.2212	87445.97206	100394.2736	57900.2701	126441.887	78104.55027	89087.28096	81173.55425	157368.4057	118272.2435	101776.1738	112138.4282	104142.7754	114255.4388	95081.85157	39240.52165	85839.10238	146521.2251	31099.02162	111091.9293	43010.11035	142141.2139	100038.4573	79435.20652	129328.101	127805.8427	63439.85152	80187.48183	112877.5553	88797.81863	65305.61719	56565.04764	92134.81655	120083.9714
PWY-7616	569.1419418	4.968431844	2111.390154	201.6307658	134.2894188	151.5114116	0.011139427	113.4736375	83.19739891	2224.951604	6.747272171	6.600790059	756.32797	15.12533002	2217.018693	350.1061228	0	821.6835659	63.40001392	85.48532241	0	2481.968829	1.730724952	933.3030711	1192.152354	80.68045138	1164.008155	267.6922939	6.09E-07	554.5705746	0	2604.611577	11.30147168	352.0286368
PWY-7644	8.774221116	3.666456663	175.6152656	7.860911186	1.865842929	14.87873969	3.445139981	16.13599213	7.715781001	40.90015321	14.45543935	2.01332001	38.23396075	5.94802133	57.20762502	2.680586231	35.59084788	16.22764291	4.076464029	9.285648429	2.336687338	26.90220015	3.549616973	21.65305962	18.38073904	37.966111	2.475244086	39.5596523	11.68626866	5.615302716	6.146641975	4.211847117	15.56822168	22.41222453
PWY-7663	104947.1788	141460.9584	173993.3641	68897.03477	136470.9945	127355.4952	115092.5156	114777.9987	215296.2764	168022.8913	125486.0467	128539.3796	127309.891	162703.6431	127009.0187	49722.30346	106583.4888	202059.3219	35109.30471	140997.4684	45445.46589	188293.9992	139128.4514	98690.33271	142792.5673	163309.4232	74759.12666	111730.3959	131374.6402	117981.303	87855.48802	72313.84543	117656.05	155508.6086
PWY-7664	50068.90721	115081.0789	142514.2224	44198.43998	2051.923616	50521.08291	53809.86122	76088.78973	133773.9536	96135.8526	51331.10589	21985.77236	96578.09327	98977.78523	79879.86471	30376.17399	66993.95593	125295.9224	24161.41769	79211.47648	36448.66529	96808.64438	21577.21813	50665.81026	97045.63495	71201.85387	45110.62194	69525.97385	120995.4835	22811.82097	45377.02918	23598.29247	45796.77085	68879.90761
PWY-841	60690.40706	81792.67791	129635.3138	37191.41401	64843.26317	87410.59875	67590.30332	62801.55623	127096.6678	99405.02204	85680.43143	57068.94324	68765.99674	97674.79154	73864.21173	28122.37688	69237.78502	121810.4277	25081.10509	73236.85334	14403.16365	105949.7742	97746.55179	47447.13585	43499.73332	80935.67713	50234.48929	65014.08351	77526.40896	81842.271	48845.27397	33590.99376	58357.10981	80211.64002
PWY-922	5355.569124	1141.496471	48936.52679	702.2424703	4020.170691	16758.04844	11277.13597	5278.475649	890.0764518	3617.598992	4330.518531	78442.25581	1000.649781	41.19270749	47.52784283	1207.031963	10.58869981	4586.770941	1409.2487	653.3213386	1.134450199	3711.812202	14750.18227	488.7631046	1478.646606	1040.052358	3255.652091	7685.969417	2517.272863	537.2264188	4387.501114	1860.859834	5365.678057	1315.993512
PWY0-1061	16309.87743	12724.09111	124698.8754	7978.060776	1675.458826	52590.5727	34145.05644	23085.82903	40502.87958	32128.90257	30288.65725	1485.333131	35585.32939	18790.00885	64671.30451	10848.15607	10518.79412	31732.47252	16625.80456	24078.35906	1068.72028	36036.99175	2333.074383	25378.00367	21374.60665	42902.30364	40127.40347	37024.27248	8457.685407	7928.124224	32370.74406	22558.22937	30047.69253	36735.1907
PWY0-1241	5864.924038	5584.509779	50440.25376	1716.670871	6787.057	11045.25505	8116.315047	4086.652715	8491.583195	10605.20155	9122.522556	3471.205265	8780.901795	10534.0704	23062.03865	3316.448	22154.90711	28326.78724	4912.076256	9991.379335	379.658334	22443.40494	591.5223955	4998.072929	5263.688767	15312.65633	4809.475054	9161.976204	1344.706094	5962.320122	7186.122003	4457.469756	4617.262664	15908.55407
PWY0-1261	39245.97933	46151.33158	115967.244	16446.19808	5682.530708	67828.91195	52130.62014	50875.49341	73175.1793	78245.70982	56828.21386	10735.75051	69294.07814	87234.8931	89718.22558	26589.33618	61761.28618	91174.95642	25451.95925	67283.71377	3538.074917	89004.15516	132945.9388	46348.84746	59481.83446	79782.67322	55542.94242	53197.70124	29088.57437	35603.2441	52009.98873	39057.10384	47000.16118	81797.25216
PWY0-1277	4724.643044	2893.72709	3994.57774	1509.649177	111.9911177	11792.39925	5602.86881	538.13348	489.0873201	1132.966716	5200.82698	96.76025388	7549.00665	4591.652852	27962.0476	1007.004208	461.3662322	1267.982515	5805.927645	1008.649547	150.290885	5272.767046	371.0410336	2717.859837	258.0736198	8677.935613	325.212572	6863.307059	18.31261434	341.0702875	4243.021668	1794.004251	1693.389573	7305.173702
PWY0-1296	35665.75604	47645.01251	117595.0174	46524.14884	34516.41969	74057.49062	54840.93328	60686.73946	100493.1724	89533.16541	51431.09233	95249.83579	77186.41956	79657.15394	80075.41568	29634.94564	47336.40578	78142.34393	23834.25184	72820.54975	6120.956092	90448.29217	104856.7228	69459.16728	102162.4148	98758.24682	31557.29136	57612.85262	39693.99307	46453.62455	53832.69601	38727.75534	75483.90017	77626.55278
PWY0-1297	33896.57928	43362.43951	110502.2838	43820.12353	48317.70498	64976.96048	51918.66776	50875.59684	98999.14048	79571.21182	47933.16096	160343.0603	70319.23249	78148.296	76381.74013	25307.33978	36983.642	80291.65873	22589.42875	68905.80083	5145.353935	85901.98145	94755.60591	64555.6584	94034.68487	93765.37356	36212.31837	56083.9891	35211.69753	42221.3448	50227.31339	38676.05313	62599.24914	72684.56272
PWY0-1298	36278.40968	41948.87074	103257.037	42000.25105	47943.63967	62492.42495	50677.96846	40255.58179	97830.23572	76878.70409	46264.21561	91796.42017	67991.52693	75676.26486	73769.81655	24347.74868	35344.39429	79710.31989	21871.09906	67295.31803	5365.116161	84322.70839	90533.05948	62337.09475	91548.91361	91454.6063	31411.1007	54515.07846	34820.08139	42609.01688	48635.42464	33745.97975	61164.171	68363.45818
PWY0-1319	89809.23148	86890.65297	184411.6586	62074.05668	126984.1952	106736.4967	98742.00939	84723.50978	168381.1422	131212.213	108195.804	202827.9438	117602.9758	132209.3925	124414.9722	46470.76956	95539.18198	145599.0992	36963.64106	118516.3016	39757.81678	153168.0515	120309.7757	91751.78728	144332.9736	141956.4137	77323.45823	93141.68235	105166.2697	84588.16336	77679.01011	68593.0637	103923.9982	135769.6449
PWY0-1338	1932.90905	1732.798859	626.3816075	670.4732509	41.17486034	6555.818645	2857.643375	199.8326158	243.973779	224.9142018	1730.130518	27.27117945	3797.339725	2096.410075	17070.70055	727.6300875	416.5596103	564.7663977	3275.440726	670.4608805	44.2407911	3381.956663	106.8619934	828.6300352	186.8857722	7345.889443	167.1743455	1181.282573	92.31989029	138.2551716	1803.644197	312.1664427	956.5529545	3160.277326
PWY0-1415	8278.717444	7994.536474	13130.06789	3155.018523	1138.168689	20486.34001	9570.049429	4274.768344	6647.19558	16285.89506	16354.31126	2040.261328	13069.05906	14755.63089	24000.42714	4917.537551	3839.628619	10969.26499	6327.128017	4865.779026	884.393585	20378.98067	881.5224698	6639.124812	7755.088204	10615.95807	11356.07449	6862.326691	4903.342948	4322.923797	5608.542921	8395.277968	5789.778758	16376.88323
PWY0-1479	10574.70774	6869.735157	60832.4774	2843.202827	3937.878411	18912.14216	9362.699571	4016.594062	18483.86793	21230.89208	18643.21586	4147.298473	15398.08298	9952.721378	33896.62944	5547.313007	4462.721632	29776.26373	9074.298345	6494.811858	935.0233857	19620.68166	2035.24901	9552.765044	5622.420654	17451.68164	20920.98606	12100.54863	5609.496166	4172.770978	6621.238995	15705.00579	5373.387363	16027.26873
PWY0-1533	3714.304487	4060.367839	1689.823932	935.7210718	2170.787172	10679.73254	2349.0322	1773.471462	5113.771146	4975.760718	14880.65541	1036.838208	6835.954591	6869.641634	28208.2957	1607.188733	982.4253058	7313.157064	5042.038895	4363.09572	1885.094249	6675.101767	18879.44836	3573.373198	1953.67518	10928.34292	2321.658646	2684.723309	2243.092716	2709.249499	5752.705533	1569.924648	3542.61915	8366.544178
PWY0-1586	38094.61891	45093.14594	162723.1003	20719.52812	51127.20608	66875.17627	43234.804	51795.20746	75667.29342	73757.54698	50369.46867	174264.5331	60215.87664	73659.08674	70075.23778	32957.83424	32714.46342	99956.73513	15183.92616	49999.12674	4426.175332	94955.34396	133243.1761	49076.80256	63467.13143	64524.78571	40283.85244	37433.04773	18407.20252	69068.78709	57648.61012	40205.29947	54627.59141	83437.65997
PWY0-162	55263.93271	78917.19964	129352.7766	35326.16673	57936.14035	82429.20747	62941.96953	60422.51148	123379.4533	94851.02867	79714.64709	54739.10294	64811.76177	91943.09554	70348.72075	26988.98295	65933.96761	114404.776	23708.54084	70237.72042	10844.03413	100859.954	98160.23766	44743.07356	38661.01318	77163.59196	47742.2411	62586.98218	72363.12962	75147.92768	46399.19047	32415.18754	56112.8121	78301.8214
PWY0-166	49456.32909	51164.83987	115948.3315	25516.13473	48261.39169	64642.03153	52402.40177	41890.87636	89906.38396	72888.8891	63512.27548	54073.65849	52612.66066	75000.96991	59363.46884	21585.57654	47891.56927	79195.77283	19016.31696	58547.29335	7622.966953	82975.91115	86098.76292	37875.9531	34420.82413	63079.99519	39901.03737	48894.47517	45811.65538	52656.89818	39557.95173	27185.48687	43637.70103	64261.52852
PWY0-321	4822.98403	2282.241413	2395.411906	1208.383787	198.4915034	9314.537116	1830.419112	436.270537	319.9137576	1151.699538	3460.26851	38.17084282	5858.793059	2331.963793	19587.84403	1702.180676	405.5932851	1036.634015	3735.276588	501.6008505	110.4111965	3665.804318	248.2910172	1345.918017	201.9738559	8993.673014	144.1688018	1170.986609	19.43758146	733.1188238	2602.375598	615.8225081	1393.625628	4928.494523
PWY0-41	2910.435823	4338.044072	1384.895414	1521.604744	1094.072086	11857.59909	5523.951062	2506.581226	2117.148945	3668.999138	4163.756471	2609.460941	6812.892119	5205.950341	21972.84881	1607.843785	2237.349511	2963.213022	4369.676473	2181.720804	259.7852768	7060.174346	225.4158608	4082.379374	2385.92779	10267.63199	1585.442041	5721.685521	815.4823716	1454.639274	3544.700361	2341.134825	3434.955182	6186.777188
PWY0-42	2295.567569	1361.890311	1741.091212	611.1584292	50.69393232	5244.630987	2620.10738	408.8486131	283.3319389	721.2673533	2141.280141	59.64546002	3284.163985	1444.556405	14746.92916	797.4260828	380.0570196	1325.067368	2762.302612	715.6580532	61.80041281	2885.922414	387.4000844	1293.282045	648.2157596	1053.016152	223.4896873	2123.798566	61.85850392	258.5822177	2092.477175	500.8971199	756.7638828	2857.330809
PWY0-781	40671.24483	51157.58679	109069.1663	26810.05342	52869.89901	62439.45948	50884.14828	45183.3103	62770.81361	76939.3085	51733.9045	15451.02478	60957.62077	68872.86726	66879.61841	22633.83755	48047.51394	60451.93958	19712.03584	48492.04862	6031.691505	85690.85121	50139.83341	46332.54489	65182.76899	65807.83212	47275.56383	47245.63082	36629.51454	38171.2034	37431.59265	32570.54032	51478.83003	64512.37059
PWY0-845	25897.12367	41160.9317	16937.72493	6745.310967	48585.98361	44640.33804	23043.24741	18012.36345	67351.63475	36737.85099	19005.1291	26413.08076	23273.85971	40403.96391	47115.8777	7228.321251	35367.59832	59221.01495	9415.430413	31691.45591	1215.23532	48483.01349	3389.963575	11952.76824	10601.95411	30960.30822	20182.25789	31609.31296	19855.76011	52352.59671	16688.44768	13030.36703	15347.89266	33898.17645
PWY0-862	45664.48612	108652.5563	136277.2712	41063.99026	1761.757188	45045.84804	48748.5736	70581.90475	123498.6728	87810.17305	46135.0579	19082.73893	91135.35949	90688.14031	74123.90016	28060.6221	62276.00647	115589.8116	22702.37813	72647.41382	35003.72761	87981.62626	18754.78892	46181.39399	90567.86105	64411.65518	41590.02053	64167.99811	117950.0207	19916.79538	41351.24941	21012.98572	41156.89726	62418.21269
PWY1G-0	1908.461487	2.512463675	1778.714471	112.3059752	189.7240038	83.3477781	0	117.2829692	40.97094935	2410.979303	2.402071481	2.047516174	826.6744961	145.4753506	1403.258454	209.3745004	0	1910.32338	66.65952229	41.17361016	0	1883.131302	1.126793207	695.5991123	1040.767104	59.98294167	3490.289975	267.1063818	0	571.7262702	0	2998.742581	6.390998153	799.6545989
PWY490-3	10689.42698	4455.095033	13152.61095	24392.33451	8738.590189	18481.97375	13647.86233	13419.37049	73567.48415	24296.40596	16847.22613	5256.009124	36931.96837	24896.60161	21956.06369	10713.99881	16298.25113	12447.29649	9110.419361	30402.91057	1581.473918	37447.26885	12477.85579	35342.02081	46172.73297	42422.41353	8162.899231	27993.65274	10992.81746	13037.128	19570.85806	16541.40689	44143.69659	22858.43895
PWY4FS-7	81956.12617	67159.58623	162848.3753	56593.36284	107776.1677	85717.42722	79424.02796	70578.77792	155041.7315	107873.5753	92265.73483	183299.9497	98775.0738	116970.282	101451.1154	40032.89412	77850.58228	119427.8814	31661.42831	105988.575	17518.03856	134629.9048	108403.9309	80442.07536	127359.6789	119716.9086	68188.07633	78224.71176	71546.12984	66414.65981	68633.48086	56209.36057	91457.82781	118931.6399
PWY4FS-8	81956.12617	67159.58623	162848.3753	56593.36284	107776.1677	85717.42722	79424.02796	70578.77792	155041.7315	107873.5753	92265.73483	183299.9497	98775.0738	116970.282	101451.1154	40032.89412	77850.58228	119427.8814	31661.42831	105988.575	17518.03856	134629.9048	108403.9309	80442.07536	127359.6789	119716.9086	68188.07633	78224.71176	71546.12984	66414.65981	68633.48086	56209.36057	91457.82781	118931.6399
PWY5F9-12	4.193222747	0	19.66702299	1.03E-05	0	6.301839869	0.000151186	2.00E-05	0	0.004781058	0	2.54E-06	2.78E-05	0	0	0	5.34E-06	1.89E-05	0.000294743	0	0	0.364763488	5.101865874	0.005942896	0	22.08431748	0	0.003596839	0	0	4.92E-05	0	4.44E-06	6.67E-06
PWYG-321	51210.47456	117797.189	145756.6035	44259.73203	2129.550299	52077.43918	54627.85278	77473.3007	137332.002	98829.83883	52552.2865	22589.84595	97589.44008	102059.702	81052.59061	30796.96214	68125.7774	128706.6989	24309.8137	80903.93501	33052.36513	99377.81895	22403.18908	51550.28006	95468.46492	72045.59463	46068.80494	71001.79408	120672.1903	23576.42621	46024.40585	24322.78819	47142.00405	70217.1317
PYRIDNUCSAL-PWY	57664.947	64473.25663	73159.86408	45220.61913	94696.48131	62639.27801	74836.44115	61230.67702	126222.2209	91678.4696	72569.54015	102960.6294	84481.11953	83797.80406	77607.81548	30559.79384	64018.52816	126833.0349	22994.9496	88423.67795	38568.2032	104640.1811	19580.76806	60444.72208	107651.6183	101346.4255	41163.26138	63977.70733	96241.60157	71165.53327	50415.28439	41511.81703	74713.99133	89197.17038
PYRIDNUCSYN-PWY	56444.4812	68808.15874	46728.05992	36788.04225	101174.7526	62086.91729	71125.20594	60489.03667	107936.7032	83691.55987	73919.0665	65827.26586	75980.49945	83115.91707	75051.42612	28096.02592	61324.08049	104850.583	22124.56925	78593.85651	37597.61894	101847.7769	69671.60013	51702.7401	85034.0428	88425.14476	41669.39084	54060.22699	88791.23001	69297.63886	44452.19733	35814.28018	56382.92247	86844.45566
PYRIDOXSYN-PWY	19744.48776	38815.61804	8288.569734	4898.426748	44379.71228	35364.21527	18554.67325	14122.51054	54584.97592	29387.1099	13495.31011	18566.95104	17423.43128	30929.67183	37917.01919	5288.485161	29573.27796	48141.33459	7383.787571	24898.79937	902.2438567	38307.48084	2249.971769	9064.287653	7326.117026	23738.0438	16914.99263	25817.58022	15853.41054	46145.40949	12668.65735	9381.819673	11203.27076	26030.38145
REDCITCYC	18761.81761	42223.12384	29408.45217	34579.54423	9725.144586	77944.63054	21577.58768	38125.1364	88994.03132	52576.28438	74199.22659	4223.831767	44861.73264	48088.24982	51714.98765	25303.94815	34004.10511	33373.76028	15395.94482	49987.66866	11251.41947	62647.32094	99166.99867	45571.95422	71598.98175	57108.62512	35218.57909	45889.29967	26690.23779	33675.56768	33781.63425	36874.75811	62793.23807	38475.54296
RHAMCAT-PWY	30004.66091	62211.59311	10764.40818	20834.71513	25165.83828	28299.11776	26520.96311	31684.64021	77451.99395	52406.58971	25533.09381	59219.94613	30083.34278	64894.36347	42249.56447	9285.134374	38659.36828	70093.91393	14088.74352	44778.80166	6758.758684	59696.31	29932.89373	23526.31443	19863.63095	44496.55442	22139.21521	33173.05906	36745.13836	14763.02064	26636.31159	9551.970785	21494.54666	39476.42619
RIBOSYN2-PWY	69246.82752	71315.68767	88525.01648	37422.15587	115344.4413	75782.33933	76640.4675	63164.25733	114491.0583	93159.17582	94896.252	68313.99316	78269.36001	80816.25688	71161.57272	29601.66218	72617.33881	119887.3052	25015.2457	70847.80903	39621.87675	105579.2889	83549.00692	50818.64392	87280.10695	90732.38009	46750.13638	61318.91938	95382.49133	85253.66234	47249.04695	39835.30767	68026.2405	81819.6374
RUMP-PWY	9349.126699	29423.84275	16810.15752	5938.164295	4940.823043	38537.46339	13562.03833	32357.71856	13743.23406	37905.85558	20332.18156	80404.77375	14293.61504	38025.76556	17432.3186	5649.004067	7877.146279	80598.26523	5757.261033	17761.25364	614.1878051	31527.67253	7256.69768	17138.63855	12739.738	17179.56388	17835.85916	12672.0684	13271.68299	6063.819187	11956.49551	6702.97298	12546.2634	12654.21094
SALVADEHYPOX-PWY	32056.17606	28668.65168	36359.81515	25597.70968	102710.3103	59479.62594	47531.80952	37605.56616	63879.96151	72550.62235	29806.17254	184545.3546	51555.9065	63193.97777	85744.27085	22957.01441	44525.38469	201689.7596	25500.63013	43669.92058	7817.457886	91969.30602	11644.90635	41954.03014	66589.14921	53415.4104	37178.12693	48853.94233	22699.2572	29060.03806	42278.21581	31715.72252	36415.35269	56296.42268
SER-GLYSYN-PWY	73994.83911	97829.32073	112719.4741	54041.86723	123122.009	92830.01355	91512.44028	77624.29255	154953.4825	126160.596	104557.8133	121256.4524	96614.56506	135138.9441	93731.40241	38444.40554	74959.36926	152549.1779	26567.03402	106653.2781	40102.74035	148406.3121	106227.5863	77285.82404	125498.3054	123496.1996	61726.39031	80286.50806	104548.6419	88782.84696	63301.1133	55280.63672	92855.74358	114566.285
SO4ASSIM-PWY	17566.37594	55990.23408	18799.06404	14541.01151	20115.07946	44463.189	20217.885	31955.36011	50873.69635	46240.2926	30854.4328	22782.23313	33822.49756	49386.38607	45203.87219	12299.17705	38400.93723	49486.36627	13139.94186	32536.62536	3109.521077	66801.53747	96813.15444	25799.83885	28446.87528	41281.83385	24573.75084	23693.79002	28780.3719	24400.2281	21401.27085	16562.52184	28377.83138	33620.15225
SUCSYN-PWY	283.1702171	12.97211988	325.7740998	12.90090769	6.479757712	135.0939053	115.3940853	28.3662392	442.3848581	20.30238257	41.1499202	13.52730157	130.8365232	41.91184818	48.79254413	238.5000461	87.95927347	205.4818799	13.62686399	239.387082	0	83.72614471	7.366758349	158.5099704	566.0961805	146.9919373	0.950846503	546.0284462	17.81305793	32.57405935	29.94208934	6.731247549	13.11578575	197.3173237
SULFATE-CYS-PWY	30322.05457	75693.74108	35204.45919	23891.53317	36533.71855	63269.11282	35457.92631	48280.82954	81453.8455	73633.20107	51188.2875	40287.92815	51904.42966	78963.96291	64299.55108	19933.29781	55630.69637	81434.1006	18529.24646	53233.75298	6121.042487	98325.69623	94209.14794	40306.59256	47496.72826	65734.91014	38019.99252	40007.50491	46460.5375	42032.83003	34926.69798	27320.75063	46387.35921	55871.6434
TCA	51329.3465	84772.46346	56504.16121	23824.51094	85610.11245	85725.96413	72435.5982	64053.46446	123018.8751	96517.52408	84426.44738	40996.88879	79402.61872	106070.0865	80041.72822	26996.11083	50897.93934	107445.9629	21229.70303	53681.1038	23239.9302	99125.92888	96345.23327	37963.64031	79855.88716	82191.42762	47825.04316	33483.77536	91633.49351	86535.51519	39318.17794	37037.58826	50547.97426	77698.56979
TCA-GLYOX-BYPASS	15476.18452	32006.22726	12642.17476	6371.459108	1760.220678	43119.48784	19358.285	3339.564146	2647.186807	28765.48121	35494.10262	833.5775213	24768.46982	36419.54958	51661.07049	8989.412884	4414.456942	11168.77197	12073.78644	4798.687836	2095.15376	31590.57007	68058.05124	10460.0835	7917.611138	21282.22378	8611.238255	7357.551737	7752.552678	9297.541533	12066.96009	10430.83375	14909.10346	17951.70344
TEICHOICACID-PWY	8610.642098	30059.3214	22608.17483	8467.288053	10880.42298	38063.58954	24790.87751	24555.50894	13110.35972	38032.65112	19506.48646	28075.98048	18686.0976	40754.87209	19855.25904	5911.423539	4530.527511	20392.24475	9415.708684	27609.93403	3301.591638	27208.70929	52002.02527	15159.38092	19922.81383	24872.98751	15636.30348	10911.10177	22733.83755	17874.08677	13270.54066	8544.461911	24437.27753	19278.17235
THISYN-PWY	55743.83249	82125.31195	60157.12464	31973.95045	88406.32411	62408.16264	68696.50046	55798.60903	102126.1397	86578.43337	74222.35296	47345.3356	61813.50372	71605.45028	62126.45239	21364.15549	68704.34136	117104.116	20841.28566	61972.41375	14441.11263	93147.48556	30349.407	38063.02818	56584.69511	73745.0005	43841.97452	52505.05233	86229.47743	68971.67904	34541.62424	29788.31149	32116.36177	67524.0103
THREOCAT-PWY	4715.478721	2607.561641	1478.586346	1466.02968	49.54456325	3300.116359	4509.924538	178.2113224	392.1656443	483.9348766	2654.924466	20.51943182	7228.257188	3610.222818	7954.882654	737.2559965	94.0930949	962.3444128	2307.547375	977.1719987	90.23176824	3801.328395	198.627678	1616.218929	118.7562575	13946.95937	243.5942158	1130.057139	53.26881257	250.7108061	4018.602715	717.6459383	1302.454605	6774.28439
THRESYN-PWY	72295.93486	100968.3195	135127.5174	56922.72935	107149.641	97173.19264	80152.78751	85139.31874	180441.4709	131877.6253	91279.00005	104883.9379	107633.5647	126629.568	95948.51082	40852.21867	95302.1746	157258.0555	32012.0752	111810.4226	21374.691	146169.7902	97000.02134	75912.12968	123757.1902	124587.0024	66466.5265	89071.56564	97862.70384	94018.93581	68082.38433	53494.65942	98234.08152	121683.4083
TRNA-CHARGING-PWY	89213.55783	83000.06714	134662.6341	56512.2056	133952.1834	92139.09205	95398.16175	76810.94595	155610.477	118444.3227	104548.5257	166471.4957	103529.2699	119858.3389	97065.01702	39466.05149	81458.95024	144276.5517	31504.08884	106055.5748	42151.02308	143511.43	97654.80356	79014.66853	128232.9912	126575.8107	63370.77085	83972.73005	109396.2348	88988.85492	68366.72873	55736.36519	94928.95687	115677.3988
TRPSYN-PWY	37153.53095	71574.31059	150420.4246	30670.1665	40662.02078	78340.53902	61475.02454	68591.93186	92546.29208	85570.43619	67449.59284	68083.97369	64653.93531	83895.52129	59158.3704	28949.65653	72387.35127	121251.1139	22140.87382	65498.27612	19602.36366	91836.20289	72808.68091	45670.08302	67303.91953	78526.062	50441.37146	54296.00855	64425.70168	62549.8324	41943.24047	27028.36202	62658.22854	85549.2321
TYRFUMCAT-PWY	1492.833135	116.4167616	3491.699023	848.7300368	189.096496	6811.574435	963.7673789	363.717403	679.4843167	3158.712165	1537.456997	128.8278963	2588.062797	180.3830709	3002.803282	2567.380717	311.3863907	864.3856522	711.4288932	244.270591	71.93632464	4057.158644	120.9605113	2134.630035	1701.796251	563.745265	1514.714236	2147.831496	14.37102884	1037.825232	1887.810273	4185.162086	843.665082	1363.142758
UBISYN-PWY	5485.857769	3311.192278	32805.51211	1445.214252	3961.819611	14249.49472	11805.6909	1515.444807	2289.034018	2497.129358	6117.128137	314.0642562	8241.523649	5651.881416	31265.15256	2662.614834	1119.526091	10902.54633	6266.24601	3690.956576	358.0152762	10954.17148	3465.395357	2915.180682	4254.757068	11239.906	16929.45341	6381.931032	926.9155204	3861.040242	8771.084951	3758.411386	2900.768293	7664.889529
UDPNAGSYN-PWY	53679.57711	44419.91225	126842.4596	33095.10454	55401.42313	62285.16308	52575.00252	44970.60517	63838.02717	72731.78652	57779.16095	138631.7328	66246.61868	78648.28624	71863.79221	30003.40235	64275.23937	51462.32788	22442.78198	71329.35623	6888.927264	90575.76026	99328.0412	50812.66781	81154.39686	78554.95677	51336.43637	43828.93986	30660.80628	43932.52608	50741.50913	40700.15965	64288.3867	90688.06947
VALDEG-PWY	0.380203896	156.5944697	0.967982043	0.011283124	3494.670126	0.023268369	0.794511831	0.007759114	61.56965848	0.190542793	31.32723995	0.00102354	0.005216172	0.094263534	1088.884067	0.038977091	3.74E-10	0.193115091	0.019310657	0.030552241	0	304.6027194	0.000839837	0.025203331	0.235649581	0.093025484	0.001726734	1551.655359	47.58281352	308.2822638	0.000498945	0.006116337	436.3683296	0.565282638
VALSYN-PWY	63221.17605	97854.59291	158417.1552	62177.68298	87813.4921	109854.9391	88699.47064	95498.6146	177127.2008	143590.2889	85610.57354	136049.4278	115445.6417	148978.4923	117794.2084	46321.7834	96147.64116	205682.2337	33774.71376	124206.6509	17055.33971	173879.9521	81467.81218	94019.89172	142940.2427	145599.3857	75151.04304	95650.32044	83756.94517	91523.07936	74761.14144	63496.57695	117384.648	140545.0129
