# Supplementary material for: Pathway-Specific Insights into Colorectal Cancer Through Comprehensive Multi-Omics Data Integration
Source: Biology (Basel). 2025 Apr 25;14(5):468. doi: 10.3390/biology14050468 (PMC12109357; doi:10.3390/biology14050468)
Supplement: Supplementary file 1 [file biology-14-00468-s001.zip › Supplementary_File_2.csv]

ID;"Term_Description";"Fold_Enrichment";"occurrence";"support";"lowest_p";"highest_p";"non_Signif_Snw_Genes";"Up_regulated";"Down_regulated"
hsa04110;"Cell cycle";1	76607606914864;25;0	352112676056338;5	81387297650559e-31;3	50993823628568e-15;"CDK1";"RBL1	E2F1	E2F2	GSK3B	SKP2	CDC45	DBF4	CCNB1	CCNB2	CDC25B	CDC25C	PLK1	WEE1	PKMYT1	ANAPC1	ANAPC4	ANAPC5	CDC20	PTTG1	PTTG2	ESPL1	STAG2	TTK	BUB1	BUB1B	MAD1L1	FZR1	ATR	CREBBP	EP300	PRKDC	ORC1	ORC2	ORC6	MCM2	MCM4	MCM7";"CCND3	CDKN1A	SKP1	RBX1	YWHAE	YWHAH	CDC26	ANAPC13	GADD45A"
hsa04120;"Ubiquitin mediated proteolysis";1	49424271670906;25;0	262820512820513;2	91639662001089e-27;2	13199952765263e-22;"UBC";"UBA6	UBE2C	UBE2O	UBE2S	BIRC6	UBE3C	SMURF1	ITCH	TRIP12	HUWE1	UBR5	HERC1	HERC2	HERC4	UBE4A	CBLB	TRAF6	COP1	BRCA1	FANCL	SKP2	VHL	ERCC8	CUL7	CDC20	FZR1	ANAPC1	ANAPC4	ANAPC5";"UBB	UBE2D2	UBE2E3	UBE2E2	UBE2F	UBE2J1	UBE2L3	UBE2QL1	RBX1	SKP1	DDB2	RNF7	CDC26	ANAPC13"
hsa05012;"Parkinson disease";1	22857465679905;25;0	147887323943662;3	14555778085652e-26;3	29876707292337e-21;"";"ITPR3	KLC3	KLC1	TUBA8";"GNAL	GNAI1	GNAI2	ADCY5	PRKACA	UBB	UBE2L3	UBE2J1	SNCA	PSMC1	PSMC5	UCHL1	CALM2	CALM3	CALM1	RYR3	XBP1	SLC18A2	SLC39A7	NDUFV2	NDUFA1	NDUFA2	NDUFA4	NDUFA5	NDUFA6	NDUFA13	NDUFB1	NDUFB3	NDUFB4	NDUFB6	NDUFB8	NDUFS5	NDUFS6	NDUFC1	NDUFC2	SDHC	SDHD	UQCRH	UQCRHL	UQCRB	COX2	COX5A	COX6A1
hsa05020;"Prion disease";1	29669601422857;25;0	150943396226415;2	53797575456384e-24;1	8651142251505e-19;"";"GRIN2B	GRIN2D	CACNA1D	ITPR3	HSPA1B	NOTCH1	IL1A	GSK3B	CSNK2A2	KLC3	KLC1	TUBA8";"PRNP	NCAM1	LAMC1	PRKACA	BAX	RYR3	PPP3CA	PPP3CB	VDAC3	SLC25A4	SLC25A5	NDUFV2	NDUFA1	NDUFA2	NDUFA4	NDUFA5	NDUFA6	NDUFA13	NDUFB1	NDUFB3	NDUFB4	NDUFB6	NDUFB8	NDUFS5	NDUFS6	NDUFC1	NDUFC2	SDHC	SDHD	UQCRH	UQCRHL	UQCRB	COX2	COX5A	COX6A1
hsa03460;"Fanconi anemia pathway";2	13746917330855;25;0	106918238993711;2	72975372162332e-21;1	17201640723773e-05;"";"ATR	FANCM	FANCA	FANCB	FANCC	FANCE	FANCG	FANCL	FANCI	FANCD2	BRCA2	PALB2	BRCA1	BRIP1	FAN1	REV1	POLK	TOP3B	BLM	RPA4	SLX4";"RPA1"
hsa04932;"Non-alcoholic fatty liver disease";1	40942569591667;25;0	0849673202614379;1	41334767858473e-20;1	37691315988419e-15;"";"INSR	IRS2	GSK3B	ITCH	TRAF2	IL1A	CXCL8	CASP8";"PIK3R1	AKT3	GSK3A	LEP	LEPR	ADIPOQ	PRKAG1	MAPK10	XBP1	BAX	NDUFV2	NDUFA1	NDUFA2	NDUFA4	NDUFA5	NDUFA6	NDUFA13	NDUFB1	NDUFB3	NDUFB4	NDUFB6	NDUFB8	NDUFS5	NDUFS6	NDUFC1	NDUFC2	SDHC	SDHD	UQCRH	UQCRHL	UQCRB	COX2	COX5A	COX6A1	COX6C	COX7A2	COX7C"
hsa00190;"Oxidative phosphorylation";1	4774669364092;25;0	0802469135802469;4	6008879035806e-18;4	77169579528849e-13;"";"ATP6V0A2";"NDUFS5	NDUFS6	NDUFV2	NDUFA1	NDUFA2	NDUFA4	NDUFA5	NDUFA6	NDUFA13	NDUFB1	NDUFB3	NDUFB4	NDUFB6	NDUFB8	NDUFC1	NDUFC2	SDHC	SDHD	UQCRH	UQCRHL	UQCRB	COX2	COX5A	COX6A1	COX6C	COX7A2	COX7C	ATP6V1D	ATP6V1E1	ATP6V1F	ATP6V1G2	ATP6V0C	ATP6V0D2	ATP6V0E1	ATP6AP1"
hsa05415;"Diabetic cardiomyopathy";1	34929689914495;25;0	105633802816901;2	85143225203415e-17;1	03882607015398e-12;"";"SLC2A1	TNNI3	ATP2A1	SP1	CPT1B	PDK3	INSR	MTOR	GSK3B	PLCB3";"PLN	CMA1	CYBB	RAC2	MAPK10	MMP2	CD36	PDK4	PIK3R1	AKT3	MPC1	PDHB	NDUFV2	NDUFA1	NDUFA2	NDUFA4	NDUFA5	NDUFA6	NDUFA13	NDUFB1	NDUFB3	NDUFB4	NDUFB6	NDUFB8	NDUFS5	NDUFS6	NDUFC1	NDUFC2	SDHC	SDHD	UQCRH	UQCRHL	UQCRB	COX2	COX5A	COX6A1	COX6C
hsa04142;"Lysosome";1	73804311567009;25;0	0246913580246914;1	74690660915876e-16;5	55430374384648e-10;"";"ATP6V0A2	IGF2R	AP1G2";"ATP6V0D2	ATP6AP1	ATP6V0C	CTSB	CTSC	CTSG	CTSK	CTSL	CTSO	CTSS	CTSZ	LGMN	TPP1	GAA	NAGA	NAGLU	FUCA1	FUCA2	HEXB	MAN2B1	ARSB	IDS	LIPA	ACP5	ASAH1	AGA	PSAP	GM2A	PPT1	LAMP2	LAMP3	CD68	CD63	SCARB2	NPC2	LAPTM5	LAPTM4A	GNPTAB	GNPTG	AP1S2	AP3M1	AP3S1	LITAF"
hsa05208;"Chemical carcinogenesis - reactive oxygen species";1	15551621240202;25;0	0864197530864197;1	81941094401813e-16;5	06737982924858e-11;"";"EPHX4	MET	SOS1	BRAF	PTK2	VEGFA";"GSTA4	MGST1	GSTM5	MGST2	GSTM2	NDUFV2	NDUFA1	NDUFA2	NDUFA4	NDUFA5	NDUFA6	NDUFA13	NDUFB1	NDUFB3	NDUFB4	NDUFB6	NDUFB8	NDUFS5	NDUFS6	NDUFC1	NDUFC2	SDHC	SDHD	UQCRH	UQCRHL	UQCRB	COX2	COX5A	COX6A1	COX6C	COX7A2	COX7C	VDAC3	SLC25A4	SLC25A5	EPHX1	AKR1A1	CBR1	HGF	GRB2	MAPK10
hsa03013;"Nucleocytoplasmic transport";1	32751035632494;25;0	133757961783439;6	12845297389701e-15;2	21469497168043e-13;"UBE2I";"NUP98	NUP214	RANBP2	SUMO4	NUP85	NUP107	NUP43	AHCTF1	NUP205	NUP188	NUP155	NUP210	TPR	NUP153	KPNA7	XPO1	XPO4	XPO5	RANBP17	NCBP1	SRRM1	THOC1	THOC2";"SUMO3	SUMO2	SUMO1	EEF1A1	EEF1A2	MAGOH"
hsa03040;"Spliceosome";1	24926873346499;25;0	0758620689655172;3	66330042268e-14;0	000207322902668227;"";"RNVU1-18	RNU1-2	RNU1-4	RNU1-3	RNU1-1	RNVU1-7	RNU4-2	RNU4-1	RNU5A-1	DHX8	DHX15	PRPF40A	TCERG1	SF3B3	U2SURP	RP9	PRPF3	SNRNP200	HSPA1B	THOC1	THOC2	NCBP1	HNRNPU	SRSF10";"SNRPF	LSM3	LSM6	SNU13	SNRNP27	ZMAT2	BCAS2	PLRG1	HSPA2	SYF2	MAGOH	HNRNPA1	SRSF8"
hsa04714;"Thermogenesis";1	30863580149567;25;0	089171974522293;5	54682601708014e-14;1	99327723239921e-09;"";"KDM3A	KDM3B	SMARCA4	SMARCC1	SMARCC2	ARID1B	SOS1	TSC1	TSC2	RPTOR	MTOR	ACSL6	NDUFAF5	NDUFAF7	COX19	COA1	CPT1B";"ADCY5	PRKACA	CREB3	SMARCD3	PLIN1	PRKAG1	NPR1	FGFR1	GRB2	RPS6KA2	NDUFS5	NDUFS6	NDUFV2	NDUFA1	NDUFA2	NDUFA4	NDUFA5	NDUFA6	NDUFA13	NDUFB1	NDUFB3	NDUFB4	NDUFB6	NDUFB8	NDUFC1	NDUFC2	NDUFAF1	SDHC	SDHD	UQCRH
hsa04130;"SNARE interactions in vesicular transport";2	01970227670753;25;0	0422535211267606;6	14272741659907e-14;4	33412725242036e-08;"";"STX1A	VTI1A";"VTI1B	BET1L	BET1	SNAP23	SNAP29	VAMP2	VAMP3	VAMP8	VAMP4	VAMP5	VAMP7	SEC22B"
hsa04144;"Endocytosis";1	32352155714296;25;0	150943396226415;5	28582718971496e-13;7	27141460273155e-10;"EGFR";"IGF1R	CBLB	TRAF6	ITCH	SMURF1	LDLR	ACTR3B	ACTR3C	HSPA1B	HGS	IGF2R	RAB11FIP1	PARD3	PARD6B	ASAP2	ARAP2	AGAP4	AGAP6	AGAP9	CYTH2	ARFGEF2	ARFGEF1";"AP2M1	AP2S1	EHD2	TGFBR2	PDGFRA	SH3GL2	AMPH	DAB2	CCR5	ARRB1	ACTR2	ACTR3	ARPC2	ARPC3	ARPC4	ARPC5	WIPF1	HSPA2	CAPZB	SNX3	RAB7A	SNF8	CHMP4A	CHMP3	SNX1
hsa05215;"Prostate cancer";1	12883212667232;25;0	0958083832335329;4	24550105137866e-12;2	22240999938533e-06;"AKT1";"E2F1	E2F2	MMP3	IGF1R	GSK3B	CREBBP	EP300	MTOR	SOS1	BRAF";"ERG	PLAT	PDGFC	PDGFD	IGF1	PDGFRA	FGFR1	PIK3R1	AKT3	CDKN1A	CREB3	TCF7L1	GRB2"
hsa05163;"Human cytomegalovirus infection";1	15282173513543;25;0	0943396226415094;4	45751087731505e-12;9	76401295176443e-05;"AKT1";"TSC1	TSC2	MTOR	SOS1	SP1	TRAF5	TRAF2	CXCL8	PLCB3	ITPR3	GSK3B	VEGFA	PTK2	TAPBP	E2F1	E2F2	CASP8";"PDGFRA	PIK3R1	AKT3	GRB2	ITGB3	RAC2	RHOA	IL1R1	CCL2	GNB1	GNB4	GNG2	GNG3	GNG5	GNG7	GNG10	GNG11	GNGT2	CALM2	CALM3	CALM1	PPP3CA	PPP3CB	GNAI1	GNAI2	GNAO1	ADCY5	PRKACA	PTGER1	PTGER2
hsa05205;"Proteoglycans in cancer";1	24294837507441;25;0	0987654320987654;8	32687493435146e-12;2	32256386955888e-09;"ERBB2";"BRAF	FLNB	ITPR3	NANOG	DROSHA	IGF1R	MTOR	ERBB3	TFAP4	VEGFA	MET	PLAUR	ITGA2	SOS1	PTK2	WNT2	WNT3";"GRB2	RRAS	MRAS	ESR1	FLNC	RHOA	ANK2	PIK3R1	AKT3	PPP1R12B	TWIST2	DCN	IGF1	CAV1	CAV2	CD63	CDKN1A	TIMP3	MMP2	LUM	HPSE2	ITGB3	HGF	FZD1	FZD4	SDC2	RDX	MSN	FGF2	FGFR1
hsa03030;"DNA replication";1	71915134267367;25;0	0580645161290323;1	6858976262049e-11;0	000128169524388138;"PCNA";"DNA2	POLA1	PRIM2	POLD1	POLE	POLE2	MCM2	MCM4	MCM7	RPA4	RFC5";"RPA1	POLE3"
hsa04810;"Regulation of actin cytoskeleton";1	35702960047138;25;0	0875912408759124;2	65635917344069e-11;2	69719075463522e-07;"ACTB";"ITGA2	ITGB4	ITGB8	PTK2	DOCK1	SOS1	BRAF	PAK6	MYLK2	DIAPH2	PIKFYVE	DIAPH3	ACTR3B	ACTR3C	SSH2	IQGAP3	SPATA13";"LPAR1	LPAR4	CXCL12	F2R	FGF1	FGF2	FGF7	FGF10	PDGFC	PDGFD	FGFR1	PDGFRA	ITGA7	ITGA8	ITGB3	ITGB7	RRAS	MRAS	ARHGEF6	PIK3R1	RHOA	RAC2	PAK3	MYLK	PPP1R12B	MYL9	MYL12A	MYH11	PIP4K2A	NCKAP1L
hsa05224;"Breast cancer";1	30430871098529;25;0	188679245283019;4	53291360797672e-11;7	32246143185645e-08;"AKT1";"SP1	IGF1R	SOS1	BRAF	MTOR	NOTCH1	WNT2	WNT3	LRP5	LRP6	GSK3B	POLK	E2F1	E2F2	BRCA1	BRCA2";"ESR1	PGR	FGF1	FGF2	FGF7	FGF10	FGFR1	IGF1	KIT	SHC4	GRB2	PIK3R1	AKT3	HEY1	CDKN1A	WNT2B	WNT5B	FZD1	FZD4	FRAT1	TCF7L1	GADD45A	BAX	DDB2"
hsa04150;"mTOR signaling pathway";1	31546398285556;25;0	0866666666666667;7	94377853036885e-11;1	39581563614742e-07;"AKT1";"SLC7A5	FNIP1	DEPDC5	SKP2	RPTOR	MTOR	TTI1	LPIN3	TSC1	TSC2	WNT2	WNT3	LRP5	LRP6	GSK3B	INSR	IGF1R	SOS1	BRAF	RICTOR";"ATP6V1D	ATP6V1E1	ATP6V1F	ATP6V1G2	LAMTOR1	LAMTOR3	LAMTOR5	RRAGA	RRAGC	SESN2	EIF4E2	WNT2B	WNT5B	FZD1	FZD4	IGF1	GRB2	RPS6KA2	PIK3R1	AKT3	MAPKAP1	RHOA"
hsa04919;"Thyroid hormone signaling pathway";1	10165578729502;25;0	0980392156862745;7	95655507864049e-11;2	54559751242355e-05;"AKT1";"NCOR1	NCOA2	CREBBP	EP300	MED12	MED13L	MED13	MED14	ATP2A1	NOTCH1	PLCB3	GSK3B	TSC2	MTOR	SLC2A1";"PRKACA	ITGB3	ESR1	RXRG	KAT2B	PLN	PLCD4	ATP1A2	ATP1B2	PIK3R1	AKT3	RCAN2	SLCO1C1"
hsa04914;"Progesterone-mediated oocyte maturation";1	56947037200978;25;0	0845070422535211;8	18952172117698e-11;9	78644622091039e-07;"CDK1";"AURKA	SPDYA	PKMYT1	CCNB1	CCNB2	PLK1	CDC25B	CDC25C	IGF1R	BRAF	BUB1	MAD1L1	FZR1	ANAPC1	ANAPC4	ANAPC5	KIF22";"PGR	PIK3R1	MAPK10	GNAI1	GNAI2	ADCY5	PRKACA	CPEB1	RPS6KA2	IGF1	AKT3	CDC26	ANAPC13"
hsa03060;"Protein export";2	81315674255692;25;0	0666666666666667;9	13166094277126e-11;3	94013877692093e-06;"";"IMMP1L";"OXA1L	SEC61B	SEC61G	SEC62	SEC63	SRP9	SRP14	SRP68	SPCS1	SPCS2	SEC11C	SEC11A"
hsa04723;"Retrograde endocannabinoid signaling";1	17387783988676;25;0	0422535211267606;1	37502484970084e-10;4	991490727969e-07;"";"CACNA1D	PLCB3	ITPR3	DAGLB	GABRE";"GNAI1	GNAI2	GNAO1	GNB1	GNB4	GNG2	GNG3	GNG5	GNG7	GNG10	GNG11	GNGT2	MAPK10	ADCY5	PRKACA	NDUFV2	NDUFA1	NDUFA2	NDUFA4	NDUFA5	NDUFA6	NDUFA13	NDUFB1	NDUFB3	NDUFB4	NDUFB6	NDUFB8	NDUFS5	NDUFS6	NDUFC1	NDUFC2"
hsa04530;"Tight junction";1	53762604562117;25;0	0787878787878788;2	49801282877988e-10;1	65700058869807e-07;"";"CLDN1	CLDN9	OCLN	PARD6B	NF2	LLGL2	DLG1	PPP2R2D	PARD3	DLG3	SYMPK	RUNX1	CACNA1D	ACTR3B	ACTR3C	RAPGEF6	TJP2	TUBA8";"CLDN11	CLDN5	JAM2	JAM3	BVES	PARD6G	MPDZ	AMOTL1	PPP2CB	RHOA	MAPK10	CD1A	CD1B	CD1D	CD1E	YBX3	RDX	MSN	ACTR2	ACTR3	ARPC2	ARPC3	ARPC4	ARPC5	PRKACA	RAB13	PRKAG1	MYH11	MYL6
hsa04350;"TGF-beta signaling pathway";1	44426543222023;25;0	0239520958083832;3	68045500787317e-10;1	1760203367398e-08;"SMAD3";"AMH	INHBA	ACVR2B	SMURF1	RBL1	CREBBP	EP300	SP1	TGIF2	PITX2";"CHRD	GREM1	GREM2	DCN	FMOD	FST	BMP6	BMP5	GDF6	RGMA	TGFBR2	SMAD1	ID4	RBX1	SKP1	RHOA	PPP2CB"
hsa05202;"Transcriptional misregulation in cancer";1	46696814034945;25;0	0675675675675676;4	16193012959508e-10;1	45846341240144e-06;"";"RUNX1	NCOR1	PER2	ETV6	KMT2A	CCNT2	DOT1L	HOXA9	JMJD1C	HMGA2	KDM6A	IGF1R	TLX1	BCL11B	REL	MMP3	ETV4	ELK4	PTK2	SP1	CXCL8	ASPSCR1	MET	POLK";"CSF1R	SPI1	CD14	ZBTB16	LMO2	PBX3	SMAD1	MEF2C	FLT3	LYL1	HHEX	CD86	IGH	MAF	ITGB7	RXRG	TFE3	CDKN1A	ERG	PLAT	NGFR	FLI1	IGF1
hsa04910;"Insulin signaling pathway";1	01515497836613;25;0	0817610062893082;7	80409205977252e-10;1	54894621737036e-07;"IRS1";"INSR	IRS2	GSK3B	CBLB	ACACA	FASN	HKDC1	MTOR	RPTOR	TSC1	TSC2	SOS1	BRAF";"PIK3R1	AKT3	PPP1R3C	CALM2	CALM3	CALM1	PYGM	PRKACA	PRKAR2B	SORBS1	RHOQ	PRKAG1	EIF4E2	SHC4	GRB2	MAPK10"
hsa05132;"Salmonella infection";1	25282284081482;25;0	113333333333333;8	11727267734422e-10;2	37339587938347e-06;"ACTB";"DYNC1H1	TUBA8	KLC3	KLC1	GCC2	FLNB	EXOC4	ACTR3B	ACTR3C	MYO6	PIK3C2A	CYTH2	TRAF6	NOD1	CXCL8	TRAF2	CASP8";"RAB5B	RAB5C	RAB7A	RAB7B	DYNLL1	DYNLL2	DYNLT1	DCTN3	DCTN6	ACTR1A	ACTR10	TUBA1A	TUBB6	TUBB4A	ARL8B	KIF5A	KIF5C	RHOA	RAB9A	RAB9B	PFN1	FLNC	S100A10	RHOG	MYL9	MYL12A	NCKAP1L	ABI1	BRK1	ACTR2
hsa05167;"Kaposi sarcoma-associated herpesvirus infection";1	03601308494324;25;0	0352112676056338;2	10975954104404e-09;0	000180868877013494;"AKT1";"CREBBP	EP300	EIF2AK2	CASP8	TRAF2	E2F1	E2F2	MTOR	ITPR3	CXCL8	CXCL2	VEGFA	GSK3B";"C3	IFNAR1	CCR5	BAX	CDKN1A	CD86	UBB	GNB1	GNB4	GNG2	GNG3	GNG5	GNG7	GNG10	GNG11	GNGT2	PIK3R1	AKT3	MAPK10	CD200R1	HCK	CALM2	CALM3	CALM1	PPP3CA	PPP3CB	FGF2	IL6ST	TCF7L1"
hsa04114;"Oocyte meiosis";1	44021987078544;25;0	119718309859155;2	13942758927484e-09;4	20524633799502e-06;"CDK1";"IGF1R	AURKA	PKMYT1	SPDYA	PLK1	CDC25C	CCNB2	ANAPC1	ANAPC4	ANAPC5	CDC20	PTTG1	PTTG2	ESPL1	CCNB1	BUB1	MAD1L1	ITPR3";"IGF1	PGR	ADCY5	PRKACA	CPEB1	RPS6KA2	YWHAE	YWHAH	RBX1	SKP1	CDC26	ANAPC13	PPP2CB	CALM2	CALM3	CALM1	PPP3CA	PPP3CB"
hsa04140;"Autophagy - animal";1	40424315538812;25;0	0666666666666667;2	93277696584996e-09;7	05105299644877e-09;"SQSTM1";"IGF1R	IRS2	TSC2	TSC1	RPTOR	MTOR	ATG2A	ATG2B	ATG9B	C9orf72	AMBRA1	TRAF6	VMP1	DAPK2	ATG16L1";"PIK3R1	AKT3	MRAS	RRAS	PPP2CB	WIPI1	RAB39B	RAB1A	RRAGA	RRAGC	PRKACA	MAPK10	NRBF2	CAMKK2	GABARAP	GABARAPL1	GABARAPL2	ATG4A	ATG4C	LAMP2	RAB7A	RAB7B	VAMP8	SNAP29	CTSL	CTSB"
hsa03008;"Ribosome biogenesis in eukaryotes";1	40878650058973;25;0	0275862068965517;3	99519009483257e-09;0	00094029369786839;"FBL";"CSNK2A2	HEATR1	PWP2	TCOF1	UTP14C	DROSHA	RCL1	POP1	RPP25	XRN1	GNL3L	NVL	MDN1	RBM28	XPO1	SPATA5	RNA5S9	SNORD3A	SNORD3C	SNORD3B-2	SNORD3B-1	RMRP";"IMP3	SNU13	GAR1	FCF1	RPP30	SBDS	AK6"
hsa04066;"HIF-1 signaling pathway";0	889855475718939;25;0	0606060606060606;4	24242433894607e-09;0	000183359677901198;"AKT1";"INSR	IGF1R	MTOR	VHL	CREBBP	EP300	VEGFA	NOS2	SLC2A1	HKDC1";"IGF1	PIK3R1	AKT3	EIF4E2	RBX1	CYBB	ANGPT1	TEK	CDKN1A	PDHB"
hsa05203;"Viral carcinogenesis";1	06755691768827;25;0	189542483660131;4	3012477454416e-09;2	71836851466081e-07;"RB1";"REL	EIF2AK2	CREBBP	EP300	SKP2	TRAF2	TRAF5	DLG1	RBL1	UBR4	CHD4	HDAC4	HDAC8	RASA2	CDC20	MAD1L1	VAC14	CASP8";"CREB3	YWHAE	YWHAH	PIK3R1	VDAC3	CDKN1A	PRKACA	BAX	GRB2	CCND3	ATP6V0D2	PSMC1	KAT2B	GTF2A2	RHOA	GSN	IL6ST	CCR5	C3"
hsa03430;"Mismatch repair";1	44891685068149;24;0	00732610562473164;4	38224564010076e-09;0	026867125017708;"PCNA";"MSH3	MLH3	RFC5	EXO1	RPA4	POLD1";"RPA1"
hsa05225;"Hepatocellular carcinoma";1	24685701776332;25;0	0814814814814815;5	46800892502988e-09;4	48795184305019e-05;"AKT1";"IGF1R	SOS1	BRAF	MTOR	E2F1	E2F2	TERT	TERC	POLK	WNT2	WNT3	LRP5	LRP6	GSK3B	MET	ARID1B	SMARCC1	SMARCC2	SMARCA4	ARID2	PBRM1";"SHC4	GRB2	PIK3R1	AKT3	CDKN1A	GADD45A	BAX	DDB2	TGFBR2	WNT2B	WNT5B	FZD1	FZD4	FRAT1	TCF7L1	NFE2L2	GSTA4	MGST1	GSTM5	MGST2	GSTM2	HGF	SMARCD3"
hsa05214;"Glioma";1	33300350262697;25;0	0828025477707006;5	5826400704733e-09;3	31673026389934e-06;"AKT1";"IGF1R	SOS1	BRAF	MTOR	E2F1	E2F2	POLK";"PDGFRA	IGF1	CALM2	CALM3	CALM1	CAMK1	SHC4	GRB2	PIK3R1	AKT3	CDKN1A	GADD45A	BAX	DDB2"
hsa04014;"Ras signaling pathway";1	39647985989492;25;0	0509554140127389;5	66639142115478e-09;4	10097655696573e-06;"";"VEGFA	INSR	IGF1R	MET	SOS1	GRIN2B	NF1	RASA2	RASAL2	STK4	PAK6	JMJD7-PLA2G4B	RAPGEF5	REL";"FGF1	FGF2	FGF7	FGF10	IGF1	PDGFC	PDGFD	CSF1	KITLG	FLT3LG	VEGFC	HGF	ANGPT1	FGFR1	NGFR	PDGFRA	CSF1R	KIT	FLT3	TEK	GRB2	SHC4	RASGRP4	HTR7	GNB1	GNB4	GNG2	GNG3	GNG5	GNG7	GNG10	GNG11	GNGT2
hsa03440;"Homologous recombination";2	18736095990912;25;0	0866666666666667;8	53027109357662e-09;0	000233111215263407;"";"BRCA1	BARD1	BRIP1	TOPBP1	PALB2	BRCA2	RPA4	RAD52	RAD51B	XRCC2	XRCC3	RAD54L	RAD54B	POLD1	BLM	TOP3B";"RPA1"
hsa03420;"Nucleotide excision repair";1	34542278991853;25;0	0440251572327044;1	05948489255453e-08;9	38410432120319e-08;"PCNA";"ERCC8	ERCC6	RPA4	POLD1	POLE	POLE2	RFC5";"RBX1	DDB2	XPC	GTF2H5	RPA1	POLE3"
hsa03020;"RNA polymerase";1	4774669364092;21;0	00645161290322581;1	1762968452708e-08;5	99852733383842e-05;"POLR2A";"POLR2J3	POLR2J2	POLR3A	POLR3E	POLR1B	POLR1A";"POLR2F	POLR2L	POLR3GL"
hsa04012;"ErbB signaling pathway";0	917730466524592;25;0	0848484848484849;1	57560451289531e-08;3	66405658934467e-05;"AKT1";"CBLB	PTK2	PAK6	ERBB3	SOS1	BRAF	MTOR	GSK3B";"NCK1	PAK3	MAPK10	SHC4	GRB2	PIK3R1	AKT3	CDKN1A"
hsa04510;"Focal adhesion";1	32242410974898;25;0	0764331210191083;2	31962409812115e-08;8	09215067656575e-07;"SRC";"LAMB3	LAMC2	IBSP	ITGA2	ITGB4	ITGB8	VEGFA	IGF1R	MET	ARHGAP5	MYLK2	FLNB	GSK3B	PTK2	PAK6	DOCK1	BRAF	SOS1";"COL4A6	COL4A5	COL6A1	COL6A2	LAMA2	LAMA4	LAMC1	RELN	TNXB	ITGA7	ITGA8	ITGB3	ITGB7	PDGFC	PDGFD	IGF1	VEGFC	HGF	PDGFRA	RHOA	MYL9	MYL12A	PPP1R12B	MYLK	FLNC	PARVA	AKT3	PIK3R1	RAC2
hsa04010;"MAPK signaling pathway";1	19427167024753;25;0	0763358778625954;3	13422324879149e-08;3	84585986996683e-07;"";"CACNA1D	CACNG8	NF1	RASA2	VEGFA	ERBB3	INSR	IGF1R	MET	SOS1	BRAF	ELK4	JMJD7-PLA2G4B	IL1A	TRAF2	TRAF6	MAP4K3	STK4	STK3	MAP3K4	TAOK1	MAPK8IP3	FLNB	MAPKAPK5	CDC25B	HSPA1B";"CACNA2D1	PRKACA	PPP3CA	PPP3CB	RASGRP4	RAP1A	FGF1	FGF2	FGF7	FGF10	IGF1	PDGFC	PDGFD	CSF1	KITLG	FLT3LG	VEGFC	HGF	ANGPT1	FGFR1	NGFR
hsa05211;"Renal cell carcinoma";1	31835511248821;25;0	113333333333333;4	180914231499e-08;1	29017078838546e-06;"";"VHL	CREBBP	EP300	SLC2A1	VEGFA	MET	SOS1	BRAF	PAK6";"RBX1	HGF	PIK3R1	AKT3	RAP1A	GRB2	PAK3	TFE3	CDKN1A"
hsa04611;"Platelet activation";1	09262582182539;25;0	0193548387096774;5	90804863526552e-08;0	0316348523083802;"PPP1CC";"ITPR3	MYLK2	PLCB3	ITGA2	JMJD7-PLA2G4B";"TBXA2R	F2R	RHOA	MYL12A	P2RX1	STIM1	MYLK	RAP1A	ITGB3	P2RY12	GNAI1	GNAI2	ADCY5	PTGIR	PRKACA	FCER1G	PIK3R1	BTK	GP1BA	AKT3	PTGS1	SNAP23	VAMP8"
hsa04068;"FoxO signaling pathway";1	04140898642732;25;0	0972222222222222;6	79124009892165e-08;0	000499613259961337;"AKT1";"SKP2	CREBBP	EP300	STK4	IGF1R	INSR	IRS2	SOS1	BRAF	CCNB1	CCNB2	PLK1	PLK4";"TGFBR2	PRKAG1	MAPK10	IGF1	PIK3R1	AKT3	SGK3	GRB2	CDKN1A	GADD45A	GABARAP	GABARAPL1	GABARAPL2	IL7R	S1PR1"
hsa04915;"Estrogen signaling pathway";0	972995257391949;25;0	0583941605839416;6	89771190867599e-08;1	17002045639988e-06;"HSP90AA1";"HSPA1B	NCOA2	KRT16	KRT23	SP1	SOS1	PLCB3	ITPR3";"ESR1	FKBP5	HSPA2	KRT10	KRT24	PGR	MMP2	ADCY5	PRKACA	CREB3	SHC4	GRB2	PIK3R1	AKT3	GNAI1	GNAI2	GNAO1	CALM2	CALM3	CALM1"
hsa04520;"Adherens junction";1	15411558669002;25;0	0387096774193548;9	56322587899574e-08;0	0002194443772575;"CDH1";"PARD3	FARP2	LMO7	CSNK2A2	IGF1R	INSR	MET	CREBBP	EP300";"RAC2	SORBS1	RHOA	TCF7L1	FGFR1	SNAI2	TGFBR2"
hsa05218;"Melanoma";1	52078772621133;25;0	0583941605839416;1	07600491393185e-07;0	000328589803729029;"AKT1";"MET	IGF1R	BRAF	E2F1	E2F2	POLK";"FGF1	FGF2	FGF7	FGF10	HGF	IGF1	PDGFC	PDGFD	FGFR1	PDGFRA	PIK3R1	AKT3	CDKN1A	GADD45A	BAX	DDB2	MITF"
hsa05166;"Human T-cell leukemia virus 1 infection";1	26083175395245;25;0	0784313725490196;1	10820872458513e-07;2	33377219587034e-06;"";"SLC2A1	TRRAP	XPO1	VAC14	MAD1L1	BUB1B	ANAPC1	ANAPC4	ANAPC5	CDC20	PTTG1	PTTG2	ESPL1	CCNB2	E2F1	E2F2	ATR	DLG1	ELK4	CREBBP	EP300	TERT	MSX1	MSX2";"NRP1	CD4	PPP3CA	PPP3CB	IL2RG	B2M	SLC25A4	SLC25A5	VDAC3	CDC26	CCND3	CDKN1A	PIK3R1	AKT3	MAPK10	IL1R1	MAP3K3	GPS2	TGFBR2	ADCY5	PRKACA	HLA-DOA	HLA-DPA1
hsa04218;"Cellular senescence";1	07500282469917;25;0	0458015267175573;1	25179694037971e-07;8	70649852363754e-06;"AKT1";"RBL1	E2F1	E2F2	TSC1	TSC2	MTOR	MYBL2	LIN9	FOXM1	CCNB1	CCNB2	HUS1	ATR	IL1A	CXCL8	CACNA1D	TRPM7	ITPR3";"TGFBR2	CCND3	PIK3R1	CDKN1A	RRAS	MRAS	AKT3	GADD45A	ZFP36L2	CALM2	CALM3	CALM1	PPP3CA	PPP3CB	SLC25A4	SLC25A5	VDAC3"
hsa04020;"Calcium signaling pathway";1	24018933317635;25;0	0434782608695652;2	18986094089608e-07;0	000577355785457147;"ERBB2";"ATP2A1	CACNA1D	GRIN2D	NTSR1	OXTR	LTB4R2	VEGFA	ERBB3	MET	MST1R	PLCB3	ITPR3	MYLK2	NOS2";"SLC8A2	SLC8A3	ATP2B4	ADRB2	HTR7	GNAL	PRKACA	PLN	STIM1	P2RX1	RYR3	CASQ2	CYSLTR1	EDNRB	F2R	HTR2A	PTGER1	PTGER3	PTGFR	TACR1	TBXA2R	PDGFC	PDGFD	FGF1	FGF2	FGF7	FGF10	VEGFC	HGF	GDNF	PDGFRA	FGFR1	NTRK3
hsa05230;"Central carbon metabolism in cancer";1	03494060762964;25;0	0372670807453416;2	43601855157595e-07;5	15752346412255e-05;"ERBB2";"SLC2A1	MET	GLS	HKDC1	MTOR	SLC7A5";"PDHB	KIT	RET	NTRK3	PDGFRA	FGFR1	FLT3	PIK3R1	AKT3"
hsa04666;"Fc gamma R-mediated phagocytosis";1	11421265417148;25;0	029940119760479;2	55836412113686e-07;2	05076580088753e-05;"";"JMJD7-PLA2G4B	ACTR3B	ACTR3C	DOCK1	ASAP2	MYO10";"IGH	HCK	PIK3R1	AKT3	GSN	ACTR2	ACTR3	ARPC2	ARPC3	ARPC4	ARPC5	RAC2	CFL1	CFL2	FCGR2B	AMPH"
hsa04722;"Neurotrophin signaling pathway";1	00862855828312;25;0	0807453416149068;5	32484082245995e-07;9	34582494030641e-05;"";"SOS1	BRAF	GSK3B	TP73	TRAF6	IRAK2";"NTRK3	SH2B3	GRB2	RPS6KA2	RAP1A	MAP3K3	SHC4	PIK3R1	AKT3	CALM2	CALM3	CALM1	MATK	NGFR	ARHGDIB	RHOA	MAPK10	BAX	YWHAE"
hsa00310;"Lysine degradation";1	64162992934356;25;0	0538461538461538;5	39643894830825e-07;0	00296348544666673;"DLST";"CAMKMT	KMT2A	KMT2D	KMT2C	KMT2B	KMT2E	SETD1B	ASH1L	SMYD3	EHMT1	SETDB1	EZH2	NSD1	SETD2	DOT1L	PLOD3";"DLD	HADHA	ACAT1	ALDH9A1"
hsa04935;"Growth hormone synthesis	secretion and action";0	960146580523628;25;0	037037037037037;5	78515648809946e-07;0	00034155747090643;"AKT1";"CREBBP	EP300	PLCB3	ITPR3	CACNA1D	SOS1	IRS2	MTOR	GSK3B	PTK2";"ADCY5	SST	SSTR3	GNAI1	GNAI2	PRKACA	CREB3	GHR	SHC4	GRB2	PIK3R1	AKT3	IGF1	MAPK10"
hsa04211;"Longevity regulating pathway";1	17680887069797;25;0	0277777777777778;7	39934148832748e-07;0	000336781609195542;"AKT1";"INSR	IGF1R	IRS2	EHMT1	TSC1	TSC2	MTOR	RPTOR";"IGF1	PIK3R1	AKT3	ADCY5	PRKACA	CREB3	KL	EIF4E2	ADIPOQ	CAMKK2	PRKAG1	BAX	SESN1	SESN2"
hsa00280;"Valine	leucine and isoleucine degradation";1	01292059470135;25;0	0372670807453416;8	1467993026809e-07;3	01360067103335e-05;"";"ACSF3";"DLD	ACADM	ACADSB	HADHA	HADHB	ALDH9A1	AOX1	HMGCLL1	ACAT1"
hsa04141;"Protein processing in endoplasmic reticulum";1	08732649023805;25;0	0869565217391304;1	03691263726322e-06;1	9368901458744e-05;"";"UGGT2	HSPA1B	YOD1	EIF2AK2	TRAF2";"SEC61B	SEC61G	SEC62	SEC63	DAD1	TUSC3	SIL1	MAN1C1	ERP29	TXNDC5	OS9	ERLEC1	SSR4	TRAM1	TRAM1L1	DERL3	UBXN8	HSPA2	DNAJB2	CRYAB	NFE2L2	XBP1	MAPK10	BAX	UBE2J1	RNF5	RNF185	SEL1L	HERPUD1	UBE2D2	RBX1	SKP1"
hsa04015;"Rap1 signaling pathway";1	25404510700098;25;0	0555555555555556;1	16127932650499e-06;3	97173362862348e-05;"SRC";"RAPGEF5	GRIN2B	PLCB3	VEGFA	INSR	IGF1R	MET	RAPGEF6	SIPA1L1	SIPA1L3	FARP2	PARD3	PARD6B	KRIT1	BRAF";"RAP1A	MRAS	CALM2	CALM3	CALM1	F2R	LPAR1	LPAR4	ADCY5	FGF1	FGF2	FGF7	FGF10	IGF1	PDGFC	PDGFD	CSF1	KITLG	VEGFC	HGF	ANGPT1	FGFR1	NGFR	PDGFRA	CSF1R	KIT	TEK	GNAI1	GNAI2	GNAO1	RALB	RAC2
hsa05223;"Non-small cell lung cancer";1	38854531523643;25;0	0512820512820513;1	19131411699755e-06;0	0013108441612467;"ERBB2";"FHIT	E2F1	E2F2	STK4	MET	SOS1	BRAF	POLK	EML4";"RXRG	PIK3R1	AKT3	HGF	GRB2	CDKN1A	GADD45A	BAX	DDB2	KIF5A	KIF5C	RET"
hsa03015;"mRNA surveillance pathway";1	06356662443641;25;0	0384615384615385;1	26718806934863e-06;0	000179262068030626;"";"NCBP1	SRRM1	RNGTT	CPSF6	PCF11	WDR33	CSTF2	SYMPK	PABPC1L	SMG1	SMG5	PPP2R2D	PPP2R3B";"MAGOH	TARDBP	WDR82	SSU72	CSTF2T	PABPC5	PPP2CB	PPP2R3C"
hsa05231;"Choline metabolism in cancer";0	952145359019264;24;0	00969172765579951;1	3285626850693e-06;0	0331591099695767;"AKT1";"SOS1	JMJD7-PLA2G4B	TSC1	TSC2	MTOR	SP1	SLC22A1	SLC22A3	DGKE	DGKH	GPCPD1";"PDGFC	PDGFD	PDGFRA	GRB2	MAPK10	PIK3R1	AKT3	RAC2"
hsa04137;"Mitophagy - animal";1	29219727295472;25;0	0220588235294118;2	16043283039305e-06;5	2156243980437e-05;"SQSTM1";"AMBRA1	ATG9B	PGAM5	CSNK2A2	E2F1	SP1";"MAPK10	UBB	GABARAP	GABARAPL1	GABARAPL2	MITF	TFE3	FUNDC1	MRAS	RRAS	CITED2	RAB7A	RAB7B"
hsa05130;"Pathogenic Escherichia coli infection";1	07975246899092;25;0	0666666666666667;2	17164379822545e-06;0	000128183524872689;"EZR";"CYTH2	ACTR3B	ACTR3C	MYO5B	MYO5C	MYO6	MYO10	TUBA8	BAIAP2L1	TRAF6	TRAF2	CXCL8	CASP8	OCLN	CLDN1	CLDN9";"IGH	NCKAP1L	ABI1	BRK1	ACTR2	ACTR3	ARPC2	ARPC3	ARPC4	ARPC5	RHOA	MYH11	LPAR1	LPAR4	F2R	TUBA1A	TUBB6	TUBB4A	NCK1	WIPF1	IL1R1	TAB2	MAPK10	BAX	PAK3	RAB1A	CLDN11	CLDN5"
hsa05017;"Spinocerebellar ataxia";0	993245158689161;25;0	02;2	23991855637724e-06;0	0117100857880519;"AKT1";"PLCB3	ITPR3	ATXN2L	ATXN2	GRIN2B	GRIN2D	SPTBN2	TRAF2	ATXN1	ATP2A1	PUM1	SP1	MTOR	AMBRA1	ATG2A	ATG2B";"VDAC3	SLC25A4	SLC25A5	FGF14	PSMC1	PSMC5	MAPK10	XBP1	NRBF2	WIPI1	RELN	PIK3R1	AKT3"
hsa04115;"p53 signaling pathway";1	45466652072388;25;0	0275862068965517;2	77787363930258e-06;0	00287977313076924;"CDK1";"ATR	MDM4	CCNB1	CCNB2	GTSE1	CASP8	RRM2	TSC2	COP1	TP73";"CDKN1A	CCND3	GADD45A	BAX	EI24	ZMAT3	IGF1	DDB2	RRM2B	SESN1	SESN2	CCNG1"
hsa05418;"Fluid shear stress and atherosclerosis";1	3109247696642;25;0	037037037037037;3	25137465580985e-06;0	00259457091969194;"SRC";"PTK2	IL1A	VEGFA	ACVR2B	SUMO4";"CAV1	CAV2	CALM2	CALM3	CALM1	SDC2	NFE2L2	GSTA4	MGST1	GSTM5	MGST2	GSTM2	TXN2	THBD	PLAT	CDH5	PECAM1	PIK3R1	AKT3	MEF2C	ITGB3	RHOA	DUSP1	IL1R1	MAPK10	MMP2	CTSL	CCL2	VCAM1	RAC2	SUMO3	SUMO2	SUMO1"
hsa05100;"Bacterial invasion of epithelial cells";1	24192872915556;25;0	0645161290322581;3	32049659796617e-06;4	62982176381415e-05;"SRC";"MET	DOCK1	ACTR3B	ACTR3C	PTK2	ELMO3";"PIK3R1	ACTR2	ACTR3	ARPC2	ARPC3	ARPC4	ARPC5	SHC4	CAV1	CAV2	RHOG	RHOA"
hsa04152;"AMPK signaling pathway";1	04897370061444;25;0	0248447204968944;5	48199691482773e-06;0	00831086931555911;"AKT1";"FASN	ACACA	MLYCD	CPT1B	PPP2R2D	PPP2R3B	IGF1R	INSR	IRS2	TSC2	TSC1	MTOR	RPTOR";"LEP	LEPR	CAMKK2	ADIPOQ	PRKAG1	CREB3	PPP2CB	PPP2R3C	RAB14	CD36	IGF1	PIK3R1	AKT3"
hsa05160;"Hepatitis C";0	803759069301976;25;0	0457516339869281;7	03593538178975e-06;0	0245884888590123;"AKT1";"LDLR	CLDN1	CLDN9	OCLN	TRAF6	EIF2AK2	PPP2R2D	SOS1	BRAF	GSK3B	E2F1	E2F2	TRAF2	CASP8";"CD81	CLDN11	CLDN5	IFNAR1	PPP2CB	GRB2	YWHAE	YWHAH	PIK3R1	AKT3	CDKN1A	BAX"
hsa04630;"JAK-STAT signaling pathway";0	940016118776981;25;0	0137931034482759;7	25317854324387e-06;0	0234746238620112;"AKT1";"IL11	IL24	IFNE	OSM	CNTF	CSF3	IL20RA	CREBBP	EP300	SOS1	MTOR";"TSLP	LEP	IL2RG	IL5RA	IL7R	IL6ST	IFNAR1	OSMR	LIFR	CSF2RB	GHR	LEPR	PDGFRA	CCND3	CDKN1A	AOX1	FHL1	GRB2	PIK3R1	AKT3"
hsa05131;"Shigellosis";1	01385848414088;25;0	121212121212121;7	75346234814095e-06;0	000354549320901773;"AKT1";"PTK2	DOCK1	ACTR3B	ACTR3C	CYTH2	GSK3B	PLCB3	ITPR3	HKDC1	TRAF2	TRAF5	CXCL8	TRAF6	NOD1	RBCK1	MTOR	RPTOR	ATG16L1";"ACTR2	ACTR3	ARPC2	ARPC3	ARPC4	ARPC5	RHOA	MYL9	MYL12A	PFN1	PIK3R1	AKT3	GSK3A	PLCD4	CAPNS1	BAX	TAB2	IL1R1	CD14	MAPK10	UBE2D2	RBX1	SKP1	RRAGA	RRAGC	C3	UBB	WIPI1"
hsa05170;"Human immunodeficiency virus 1 infection";1	16684480271969;25;0	0846153846153846;9	02359602244356e-06;0	000199495418559803;"CUL5";"PTK2	MTOR	ITPR3	PAK6	TRAF6	TRAF5	TRAF2	CASP8	TAPBP	AP1G2	ATR	CDC25C	WEE1	CCNB1	CCNB2";"CD4	SKP1	RBX1	CCR5	GNAI1	GNAI2	GNAO1	PIK3R1	AKT3	CALM2	CALM3	CALM1	PPP3CA	PPP3CB	GNB1	GNB4	GNG2	GNG3	GNG5	GNG7	GNG10	GNG11	GNGT2	RAC2	PAK3	CFL1	CFL2	TAB2	MAPK10	APOBEC3C	SAMHD1	BAX
hsa04213;"Longevity regulating pathway - multiple species";1	07500282469917;25;0	0392156862745098;1	05543984290547e-05;0	000182260748099597;"IRS1";"INSR	IGF1R	IRS2	MTOR	RPTOR	HSPA1B";"IGF1	PIK3R1	AKT3	ADCY5	PRKACA	PRKAG1	HSPA2	CRYAB"
hsa05210;"Colorectal cancer";1	0517884779864;25;0	0434782608695652;1	15096285083286e-05;0	00301664522271728;"AKT1";"GSK3B	BRAF	MSH3	POLK	SOS1	MTOR";"TCF7L1	PIK3R1	AKT3	RALB	RAC2	RHOA	MAPK10	TGFBR2	BAX	CDKN1A	GADD45A	DDB2	GRB2"
hsa05161;"Hepatitis B";0	680103827870903;25;0	0333333333333333;1	24553426601835e-05;0	00178792835871102;"SRC";"CREBBP	EP300	CASP8	E2F1	E2F2	SOS1	CXCL8	BRAF	TRAF6";"TGFBR2	CDKN1A	MAPK10	DDB2	PIK3R1	AKT3	BAX	ATP6AP1	VDAC3	GRB2	CREB3	TAB2	TICAM2	IFNAR1"
hsa04728;"Dopaminergic synapse";1	40657837127846;25;0	0291970802919708;1	25886459231641e-05;0	0206728021362605;"AKT1";"PLCB3	ITPR3	CACNA1D	DRD4	PPP2R2D	PPP2R3B	GSK3B	GRIN2B";"SLC18A2	CALM2	CALM3	CALM1	PPP3CA	PPP3CB	GNAL	ADCY5	PRKACA	CREB3	MAPK10	GNAI1	GNAI2	GNAO1	GNB1	GNB4	GNG2	GNG3	GNG5	GNG7	GNG10	GNG11	GNGT2	ARRB1	PPP2CB	PPP2R3C	AKT3	GSK3A	KIF5A	KIF5C	LRTOMT"
hsa05213;"Endometrial cancer";0	984977957606136;25;0	028169014084507;1	36008957002408e-05;0	00476119248213705;"AKT1";"SOS1	BRAF	GSK3B	POLK";"PIK3R1	AKT3	GRB2	TCF7L1	CDKN1A	GADD45A	BAX	DDB2"
hsa04145;"Phagosome";1	50338740897779;25;0	0441176470588235;2	06548545027027e-05;0	000117268952416092;"";"HGS	ATP6V0A2	DYNC1H1	TUBA8	PIKFYVE	ITGA2";"VAMP3	STX12	SEC22B	HLA-DOA	HLA-DPA1	HLA-DPB1	HLA-DQA1	HLA-DQB1	HLA-DRA	HLA-DRB1	HLA-DRB5	RAB5B	RAB5C	ATP6V1D	ATP6V1E1	ATP6V1F	ATP6V1G2	ATP6V0E1	ATP6V0D2	ATP6V0C	ATP6AP1	RAB7A	RAB7B	TUBA1A	TUBB6	TUBB4A	LAMP2	CTSL	CTSS	SEC61B	SEC61G	FCGR2B	IGH	C1R	C3	COLEC12	ITGB3	CD14	MRC1	CD209	CD36
hsa04922;"Glucagon signaling pathway";0	848446359522117;23;0	0065359477124183;2	29115108554481e-05;5	19349742205495e-05;"AKT1";"CREBBP	EP300	PLCB3	ITPR3	CPT1B	ACACA	SLC2A1";"AKT3	PRKACA	CREB3	PPP3CA	PPP3CB	CALM2	CALM3	CALM1	PYGM	PRKAG1	PDHB"
hsa04540;"Gap junction";0	996431189671323;25;0	00694444444444444;2	60358117070975e-05;0	022639068940854;"EGFR";"SOS1	TUBA8	PLCB3	ITPR3";"GJA1	LPAR1	GNAI1	GNAI2	PDGFC	PDGFD	PDGFRA	GRB2	TUBA1A	TUBB6	TUBB4A	ADCY5	PRKACA	HTR2A"
hsa04550;"Signaling pathways regulating pluripotency of stem cells";0	924745492572667;25;0	0191082802547771;3	74266584271653e-05;0	014702412381721;"AKT1";"NANOG	INHBA	ACVR2B	WNT2	WNT3	GSK3B	IGF1R	SKIL	KAT6A	SETDB1	REST	RIF1	OTX1";"LIFR	IL6ST	GRB2	PIK3R1	AKT3	SMAD1	ID4	WNT2B	WNT5B	FZD1	FZD4	FGF2	FGFR1	IGF1"
hsa04720;"Long-term potentiation";1	13688998091852;25;0	0211267605633803;3	76780459896477e-05;0	0152485373505669;"";"GRIN2B	GRIN2D	CREBBP	EP300	BRAF	ITPR3	PLCB3";"PRKACA	PPP1R1A	RAP1A	PPP3CA	PPP3CB	CALM2	CALM3	CALM1	RPS6KA2"
hsa05222;"Small cell lung cancer";1	29367575953704;25;0	0372670807453416;3	92503738363486e-05;0	000355165452314091;"";"FHIT	POLK	SKP2	E2F1	E2F2	LAMB3	LAMC2	ITGA2	PTK2	TRAF2	TRAF5	TRAF6	NOS2";"RXRG	CDKN1A	GADD45A	BAX	DDB2	COL4A6	COL4A5	LAMA2	LAMA4	LAMC1	PIK3R1	AKT3"
hsa04062;"Chemokine signaling pathway";1	13350637978484;25;0	0296296296296296;4	86679096699882e-05;0	00100415136338604;"AKT1";"CXCL2	CXCL8	SOS1	BRAF	GSK3B	PTK2	PLCB3	PARD3";"CXCL12	CXCL14	CCL2	CCL11	CCL13	CCL15	CCL23	CCL19	CCL21	CCL22	CX3CR1	CCR7	CCR5	CCR10	GNAI1	GNAI2	ADCY5	PRKACA	HCK	SHC4	GRB2	PIK3R1	AKT3	GSK3A	RAC2	RHOA	GNB1	GNB4	GNG2	GNG3	GNG5	GNG7	GNG10	GNG11	GNGT2	RAP1A	ARRB1"
hsa05220;"Chronic myeloid leukemia";0	939617130611116;25;0	0222222222222222;5	53016552019716e-05;0	00103550457871261;"RB1";"SOS1	BRAF	E2F1	E2F2	POLK	RUNX1";"PIK3R1	AKT3	GRB2	SHC4	CDKN1A	GADD45A	BAX	DDB2	TGFBR2"
hsa04710;"Circadian rhythm";1	11083625218914;25;0	0145985401459854;5	53094610170407e-05;0	00341487259895933;"FBXW11";"PER2	NPAS2";"PER1	RORB	RBX1	SKP1	PRKAG1"
hsa04136;"Autophagy - other";1	99643381729846;25;0	0218978102189781;5	53648906435307e-05;8	11881267607933e-05;"";"RPTOR	MTOR	ATG9B	ATG2A	ATG2B	ATG16L1";"PPP2CB	WIPI1	GABARAP	GABARAPL1	GABARAPL2	ATG4A	ATG4C"
hsa05226;"Gastric cancer";1	11829152904947;25;0	04;6	78461835196916e-05;0	00192788314526829;"AKT1";"POLK	WNT2	WNT3	LRP5	LRP6	GSK3B	TERT	TERC	SOS1	BRAF	MTOR	E2F1	E2F2	MET";"CDKN1A	GADD45A	BAX	DDB2	RXRG	WNT2B	WNT5B	FZD1	FZD4	FRAT1	TCF7L1	SHC4	GRB2	PIK3R1	AKT3	TGFBR2	HGF	FGF1	FGF2	FGF7	FGF10"
hsa03022;"Basal transcription factors";1	05793928779918;1;0	00645161290322581;7	78047031260761e-05;7	78047031260761e-05;"";"TAF1	TAF2	TAF4	GTF2IRD1";"GTF2A2	TAF4B	TAF12	TAF9B	TAF13	GTF2H5"
hsa04270;"Vascular smooth muscle contraction";1	06640280210158;24;0	0069933489827856;8	55633435610265e-05;0	0217145348516359;"";"JMJD7-PLA2G4B	CACNA1D	MYLK2	PLCB3	ITPR3	BRAF";"KCNMA1	KCNMB1	CALM2	CALM3	CALM1	MYLK	MYL6	MYL9	MYH11	CALD1	ACTA2	ACTG2	PPP1R14A	PPP1R12B	RHOA	PTGIR	CALCRL	RAMP2	RAMP3	ADCY5	PRKACA	NPR1"
hsa04961;"Endocrine and other factor-regulated calcium reabsorption";1	25755047417639;13;0	00645161290322581;0	000118046879541672;0	00340840816680367;"CLTC";"VDR	PLCB3";"PTH1R	PRKACA	ESR1	KL	AP2M1	AP2S1	RAB11A	ATP1A2	ATP1B2	SLC8A2	SLC8A3	ATP2B4"
hsa04662;"B cell receptor signaling pathway";0	964197831918242;25;0	0248447204968944;0	000118576246634691;0	0324089838446819;"AKT1";"SOS1	GSK3B";"IGH	CD79A	BTK	RAC2	PPP3CA	PPP3CB	GRB2	CD81	PIK3R1	AKT3	FCGR2B	LILRB1	LILRB5	LILRA1"
hsa05417;"Lipid and atherosclerosis";0	823116315040018;25;0	037037037037037;0	000153622532152823;0	0302423240048858;"AKT1";"LDLR	POU2F1	CYP2B6	CXCL8	MMP3	HSPA1B	TRAF6	PTK2	CXCL2	TRAF2	GSK3B	PLCB3	CASP8";"RHOA	PIK3R1	AKT3	BAX	MAPK10	CYBB	CCL2	SELP	VCAM1	HSPA2	CD14	LY96	TAB2	TICAM2	CD36	RXRG	RAP1A	XBP1	NFE2L2	CALM2	CALM3	CALM1	PPP3CA	PPP3CB"
hsa05135;"Yersinia infection";0	916880716092625;25;0	027027027027027;0	000154418653218624;0	0222904318242193;"";"PTK2	DOCK1	ACTR3B	ACTR3C	TRAF6	TRAF2	CXCL8	GSK3B";"RHOG	IGH	RAC2	ACTR2	ACTR3	ARPC2	ARPC3	ARPC4	ARPC5	WIPF1	RHOA	RPS6KA2	TAB2	MAPK10	PIK3R1	AKT3	CCL2	CD4"
hsa04621;"NOD-like receptor signaling pathway";0	761716287215412;25;0	0124223602484472;0	000156984872185554;0	041564009053569;"";"NOD1	CXCL8	CXCL2	ATG16L1	RBCK1	TRAF2	TRAF5	TRAF6	TRPM7	PLCB3	ITPR3	NAMPT	CASP8	TP53BP1";"CCL2	TAB2	MAPK10	GABARAP	GABARAPL1	GABARAPL2	CTSB	VDAC3	CYBB	TXNIP	TXN2	RHOA	YWHAE	IFNAR1"
hsa05221;"Acute myeloid leukemia";1	13688998091852;25;0	0251572327044025;0	00015832029617493;0	0131172727612405;"";"MTOR	SOS1	BRAF	RUNX1	PER2";"KIT	FLT3	PIK3R1	AKT3	GRB2	PIM2	CSF1R	ZBTB16	SPI1	CD14	TCF7L1"
hsa05216;"Thyroid cancer";1	41535120935296;25;0	0119760479041916;0	00016518837114703;0	0138230548118833;"";"TPR	BRAF	POLK";"RET	NCOA4	RXRG	CDKN1A	GADD45A	BAX	DDB2	TCF7L1"
hsa04360;"Axon guidance";1	25704583915465;25;0	0254777070063694;0	000178363655581543;0	0114864014815638;"";"PTK2	ABLIM2	PAK6	LRIG2	EPHA1	RGS3	PLXNA3	PLXNA1	GSK3B	PLXNB1	MET	PARD3	PARD6B	SSH2";"LRRC4C	NTN1	PPP3CA	PPP3CB	RAC2	NCK1	PAK3	RHOA	UNC5C	UNC5D	RGMA	MYL9	MYL12A	EFNB3	EPHA3	EPHA7	CXCL12	GNAI1	GNAI2	SLIT2	SLIT3	SEMA3D	SEMA3E	SEMA3G	NRP1	CFL1	CFL2	FES	RRAS	BOC	WNT5B	PIK3R1	PARD6G"
hsa04670;"Leukocyte transendothelial migration";1	16854203152364;25;0	0230769230769231;0	000179391670927409;0	00057478674434365;"EZR";"CLDN1	CLDN9	OCLN	PTK2	ARHGAP5";"JAM3	JAM2	PECAM1	CD99	CD99L2	CDH5	CLDN11	CLDN5	VCAM1	MSN	PIK3R1	CYBB	MMP2	THY1	RHOA	MYL9	MYL12A	RAP1A	CXCL12	GNAI1	GNAI2	RAC2"
hsa05212;"Pancreatic cancer";1	19018169877408;25;0	0434782608695652;0	000198276311437256;0	00788006026487999;"AKT1";"BRAF	MTOR	VEGFA	E2F1	E2F2	POLK	BRCA2";"PIK3R1	ARHGEF6	RAC2	AKT3	MAPK10	RALB	RALBP1	CDKN1A	GADD45A	BAX	DDB2	TGFBR2"
hsa04390;"Hippo signaling pathway";1	10347972071769;25;0	0246913580246914;0	000209835631345556;0	0191954165222646;"PPP1CA";"PARD3	PARD6B	LIMD1	AJUBA	NF2	STK3	PPP2R2D	LATS1	LLGL2	DLG1	DLG3	DLG5	TP73	AMH	WNT2	WNT3	GSK3B";"PARD6G	FRMD6	PPP2CB	FGF1	TGFBR2	BMP5	BMP6	GDF6	SMAD1	WNT2B	WNT5B	FZD1	FZD4	YWHAE	YWHAH	TCF7L1	CCND3	SNAI2"
hsa00071;"Fatty acid degradation";1	24685701776332;25;0	0230769230769231;0	000211666550962498;0	0084548763292134;"";"ACSL6	CPT1B";"ACAT1	HADHB	HADHA	ACADM	ACADSB	CYP2U1	ADH1B	ADH5	ALDH9A1"
hsa05171;"Coronavirus disease - COVID-19";0	869350110408894;25;0	0128205128205128;0	000222819809436698;0	0258483366063783;"";"MMP3	CXCL8	ADAM17	CSF3	TRAF6	EIF2AK2";"NRP1	CYBB	CCL2	IL6ST	RPS9	RPS16	RPS25	RPS27L	RPS29	RPL3	RPL5	RPL17-C18orf32	RPL35A	RPL41	RPL36AL	RPL36A-HNRNPH2	IGH	PIK3R1	TLR7	TAB2	MAPK10	IFNAR1	C3AR1	C3	CFD	C7	SELP	C1QA	C1QB	C1QC	C1R	C1S	C4A	C4B	MASP1	F13A1"
hsa05034;"Alcoholism";1	34737550804613;25;0	0130718954248366;0	000225205400362712;0	0358987438844975;"";"GRIN2B	GRIN2D	HDAC4	HDAC8	SLC29A2	SOS1	BRAF";"SLC18A2	GNAI1	GNAI2	GNAO1	GNB1	GNB4	GNG2	GNG3	GNG5	GNG7	GNG10	GNG11	GNGT2	ADCY5	PRKACA	CREB3	NPY	SHC4	GRB2	CALM2	CALM3	CALM1	CAMKK2"
hsa05235;"PD-L1 expression and PD-1 checkpoint pathway in cancer";0	588404435348984;23;0	0065359477124183;0	000268678757461554;0	00490864656082138;"AKT1";"EML4	MTOR	TRAF6	CSNK2A2";"PIK3R1	AKT3	TICAM2	CD4	MAP3K3	PPP3CA	PPP3CB"
hsa05412;"Arrhythmogenic right ventricular cardiomyopathy";1	3781051248963;2;0	00629030343790798;0	000278508564655881;0	000278508564655881;"JUP";"ITGA2	ITGB4	ITGB8	CACNA1D	CACNG8	ATP2A1	DSP";"ITGA7	ITGA8	ITGB3	ITGB7	SGCD	SGCA	SGCB	LAMA2	DES	TCF7L1	CACNA2D1	SLC8A2	SLC8A3	CDH2	GJA1"
hsa04625;"C-type lectin receptor signaling pathway";0	848446359522117;23;0	00666666666666667;0	000286490236379533;0	0100974286332395;"AKT1";"ITPR3	CASP8	CBLB";"LSP1	MRAS	RRAS	CALM2	CALM3	CALM1	PPP3CA	PPP3CB	MAPK10	FCER1G	CD209	RHOA	CCL22	PIK3R1	AKT3"
hsa04926;"Relaxin signaling pathway";1	23703924596991;25;0	00704225352112676;0	000319140949933477;0	00349196974031765;"";"VEGFA	NOS2	MMP13	PLCB3	SOS1";"GNAO1	GNAI1	GNAI2	GNB1	GNB4	GNG2	GNG3	GNG5	GNG7	GNG10	GNG11	GNGT2	ADCY5	PRKACA	CREB3	VEGFC	PIK3R1	MMP2	AKT3	EDNRB	TGFBR2	ACTA2	COL4A6	COL4A5	MAPK10	SHC4	ARRB1	GRB2"
hsa04370;"VEGF signaling pathway";0	645522277301196;23;0	0065359477124183;0	000366939696397765;0	00852064036969162;"AKT1";"VEGFA	JMJD7-PLA2G4B	PTK2";"PPP3CA	PPP3CB	PIK3R1	RAC2	AKT3"
hsa05134;"Legionellosis";1	16930131809383;25;0	0248447204968944;0	000388086967788493;0	0086279496666866;"";"CASP8	CLK1	HSF1	HSPA1B	CXCL8	CXCL2";"C3	RAB1A	RAB1B	SEC22B	EEF1A1	EEF1A2	HSPA2	CD14"
hsa05152;"Tuberculosis";1	11704204130752;25;0	0206896551724138;0	000402172809503178;0	00456867862887744;"SRC";"CASP8	CREBBP	EP300	IRAK2	TRAF6	NOS2	IL1A	VDR	ATP6V0A2";"BAX	AKT3	HLA-DOA	HLA-DPA1	HLA-DPB1	HLA-DQA1	HLA-DQB1	HLA-DRA	HLA-DRB1	HLA-DRB5	CTSS	FCER1G	CD14	MAPK10	CD209	RHOA	LSP1	C3	MRC1	CALM2	CALM3	CALM1	RAB5B	RAB5C	RAB7A	ATP6V0D2	ATP6AP1	ATP6V0C	LAMP2	PPP3CA	PPP3CB	IGH	FCGR2B"
hsa03010;"Ribosome";0	626411420407411;25;0	0218978102189781;0	000487312647782307;0	0119778858556761;"";"RNA5S9";"MRPS7	MRPS14	MRPS18C	RPS9	RPS16	RPS25	RPS27L	RPS29	MRPL20	MRPL27	MRPL33	MRPL35	RPL3	RPL5	RPL17-C18orf32	RPL35A	RPL41	RPL36AL	RPL36A-HNRNPH2"
hsa05133;"Pertussis";1	69131083510001;23;0	0135135135135135;0	000532503803796338;0	0240796502543234;"";"C4BPA	TRAF6	CXCL8	NOD1	IL1A	NOS2";"CALM2	CALM3	CALM1	RHOA	CFL1	CFL2	C1QA	C1QB	C1QC	C1R	C1S	C4A	C4B	C3	SERPING1	LY96	CD14	TICAM2	MAPK10	GNAI1	GNAI2"
hsa00970;"Aminoacyl-tRNA biosynthesis";1	05793928779918;25;0	0185185185185185;0	00058578784485735;0	0187739664866101;"";"AARS2	NARS2	SARS2	CARS2	RARS2	FARS2";""
hsa04929;"GnRH secretion";0	66947720556042;23;0	0065359477124183;0	000596318168436594;0	0126704314531341;"AKT1";"PLCB3	ITPR3	HCN3	CACNA1D	GNRH1";"KCNN3	ARRB1	PIK3R1	AKT3"
hsa04072;"Phospholipase D signaling pathway";1	14914095054049;25;0	027027027027027;0	000608979204351362;0	00801860199853201;"";"INSR	SOS1	TSC1	TSC2	MTOR	JMJD7-PLA2G4B	DGKE	DGKH	CXCL8	PLCB3	CYTH2";"PDGFC	PDGFD	KITLG	PDGFRA	KIT	GRB2	SHC4	MRAS	RRAS	RALB	PIK3R1	AKT3	RHOA	IGH	FCER1A	MS4A2	FCER1G	AGPAT1	F2R	LPAR1	LPAR4	LPAR6	PTGFR	ADCY5"
hsa05110;"Vibrio cholerae infection";1	36020765574181;10;0	00656309175417456;0	00065787966408743;0	0465326708790209;"PRKCA";"ATP6V0A2	KDELR2	TJP2";"ATP6V1D	ATP6V1E1	ATP6V1F	ATP6V1G2	ATP6V0E1	ATP6V0D2	ATP6AP1	ATP6V0C	SEC61B	SEC61G	PRKACA"
hsa05145;"Toxoplasmosis";1	14767520953215;22;0	00660130718954248;0	000760122941416023;0	00904311422661184;"";"NOS2	TRAF6	HSPA1B	LAMB3	LAMC2	LDLR	CASP8";"HLA-DOA	HLA-DPA1	HLA-DPB1	HLA-DQA1	HLA-DQB1	HLA-DRA	HLA-DRB1	HLA-DRB5	TAB2	MAPK10	LY96	HSPA2	LAMA2	LAMA4	LAMC1	GNAI1	GNAI2	GNAO1	AKT3	CCR5"
hsa05162;"Measles";0	862450506358029;25;0	0137931034482759;0	000806929795174728;0	00844389936465401;"TP53";"CD46	TRAF6	CSNK2A2	IL1A	EIF2AK2	HSPA1B	TP73	CASP8	CBLB	GSK3B";"MSN	CD209	TLR7	TAB2	MAPK10	IFNAR1	RAB9A	RAB9B	HSPA2	BAX	CCND3	IL2RG	PIK3R1	AKT3	FCGR2B"
hsa04260;"Cardiac muscle contraction";1	26187939147131;25;0	0457516339869281;0	000938053546932225;0	00161686777069584;"";"CACNA1D	CACNG8	ATP2A1	TNNI3	TNNT2";"CACNA2D1	CASQ2	TPM2	UQCRH	UQCRHL	UQCRB	COX2	COX5A	COX6A1	COX6C	COX7A2	COX7C	SLC8A2	SLC8A3	SLC9A6	ATP1A2	ATP1B2"
hsa04917;"Prolactin signaling pathway";0	544083062296723;23;0	0065359477124183;0	00101370163139675;0	0195451068542435;"AKT1";"SOS1	GSK3B";"SHC4	PIK3R1	AKT3	GRB2	MAPK10	ESR1"
hsa04924;"Renin secretion";1	58690893169877;21;0	0065359477124183;0	00111552268106226;0	0209343765411945;"";"CACNA1D	PLCB3	ITPR3";"ADRB2	ADCYAP1	ADCYAP1R1	AQP1	PTGER2	ADCY5	PRKACA	KCNMA1	PDE1A	PDE1B	GNAI1	GNAI2	CALM2	CALM3	CALM1	PPP3CA	PPP3CB	NPR1	CTSB"
hsa05207;"Chemical carcinogenesis - receptor activation";0	855081997177495;25;0	0196078431372549;0	00114671285835371;0	0173411293066301;"SRC";"E2F1	CACNA1D	MTOR	VEGFA	VDR	SOS1	KPNA7	EPHX4	UGT1A6	UGT1A4	UGT1A7	CYP2B6";"ARRB1	CHRNA3	PIK3R1	AKT3	FGF2	ADRB2	ADCY5	PRKACA	CREB3	GNAI1	GNAI2	RPS6KA2	ESR1	CCND3	GRB2	PGR	FGF7	FGF10	EPHX1	GSTA4	MGST1	GSTM5	MGST2	GSTM2	RXRG"
hsa04928;"Parathyroid hormone synthesis	secretion and action";1	08816612459345;25;0	0196078431372549;0	00118915102006023;0	0455089273339817;"";"PLCB3	ITPR3	SP1	VDR	BRAF	LRP5	LRP6	MMP13";"GNAI1	GNAI2	ADCY5	MAFB	RXRG	FGFR1	KL	EGR1	PTH1R	ARRB1	PRKACA	MEF2C	NACA	CREB3	CDKN1A	RHOA"
hsa04962;"Vasopressin-regulated water reabsorption";1	29838003502627;25;0	0314465408805031;0	00122429078428492;0	00631154388945661;"";"DYNC1H1";"PRKACA	ARHGDIB	CREB3	RAB11A	DYNLL1	DYNLL2	DCTN6	VAMP2	NSF	RAB5B	RAB5C"
hsa04931;"Insulin resistance";0	898250338697419;24;0	0125786163522013;0	00125528801139275;0	0243781798882403;"AKT1";"INSR	MTOR	GSK3B	CPT1B	SLC27A5	IRS2	TRIB3	OGT	SLC2A1";"RPS6KA2	PPP1R3C	PIK3R1	AKT3	MAPK10	PRKAG1	SLC27A3	SLC27A6	CD36	PYGM	CREB3"
hsa04640;"Hematopoietic cell lineage";1	61962870348638;21;0	00694444444444444;0	00140952497583621;0	0242898706184178;"";"CSF3	IL11	IL1A	ITGA2";"KITLG	FLT3LG	CSF1	CD34	FLT3	HLA-DOA	HLA-DPA1	HLA-DPB1	HLA-DQA1	HLA-DQB1	HLA-DRA	HLA-DRB1	HLA-DRB5	KIT	IL7R	CD1A	CD1B	CD1D	CD1E	CD4	IGH	CD33	CSF1R	CD14	IL1R1	IL5RA	CD36	ITGB3	GP1BA"
hsa04660;"T cell receptor signaling pathway";0	707038632935097;25;0	0196078431372549;0	00148198250098494;0	0153035246588778;"";"PAK6	DLG1	SOS1	GSK3B	CBLB";"CD4	NCK1	GRB2	PAK3	RHOA	PPP3CA	PPP3CB	MAPK10	PIK3R1	AKT3"
hsa04380;"Osteoclast differentiation";1	0366098666742;25;0	02;0	00152144866241271;0	0073067996496474;"AKT1";"IL1A	TRAF2	TRAF6";"CSF1	CSF1R	GRB2	PIK3R1	AKT3	IL1R1	TGFBR2	TAB2	MAPK10	BTK	LILRB1	LILRB5	LILRA1	FCGR2B	SIRPA	TYROBP	PPP3CA	PPP3CB	SPI1	MITF	CTSK	ACP5	ITGB3	IFNAR1"
hsa04921;"Oxytocin signaling pathway";0	98388353765324;21;0	00666666666666667;0	00156355052798726;0	0184048058604991;"";"OXTR	JMJD7-PLA2G4B	PLCB3	CACNA1D	CACNG8	ITPR3	MYLK2";"MEF2C	RYR3	CACNA2D1	CALM2	CALM3	CALM1	PPP3CA	PPP3CB	RGS2	CAMKK2	PRKAG1	CAMK1	NPR1	MYLK	MYL6	MYL9	RHOA	PPP1R12B	ADCY5	PRKACA	GNAI1	GNAI2	GNAO1	CDKN1A"
hsa00480;"Glutathione metabolism";1	36020765574181;23;0	0065359477124183;0	00158365739685769;0	0450068961652094;"";"CHAC1	OPLAH	RRM2";"GGT5	GSTA4	MGST1	GSTM5	MGST2	GSTM2	HPGDS	TXNDC12	GPX3	GPX1	GPX8	PRDX6	RRM2B"
hsa04217;"Necroptosis";0	787488642797888;19;0	00704225352112676;0	0015995623145004;0	0344981664722988;"VDAC1";"TRAF2	TRAF5	RBCK1	SPATA2L	CASP8	JMJD7-PLA2G4B	PGAM5	TRPM7	IL1A	FAF1	EIF2AK2";"CYBB	SLC25A4	SLC25A5	VDAC3	PYGM	MAPK10	CHMP3	CHMP4A	IFNAR1	TICAM2	BAX"
hsa04657;"IL-17 signaling pathway";0	837050865071881;25;0	0065359477124183;0	00214119453855067;0	00425989927541625;"";"CASP8	TRAF6	ANAPC5	TRAF5	TRAF2	GSK3B	CXCL2	CXCL8	CSF3	MMP3	MMP13";"CCL11	TAB2	MAPK10	MAPK4	CCL2"
hsa04330;"Notch signaling pathway";0	865586690017513;23;0	0130718954248366;0	00256415248180796;0	00333002383075312;"";"NOTCH1	DTX2	DTX3L	ADAM17	CREBBP	EP300	ATXN1";"HEY1	KAT2B	CIR1"
hsa00511;"Other glycan degradation";1	40021376326362;23;0	0065359477124183;0	00264914123163989;0	00352638250567185;"";"";"HEXB	MAN2B1	FUCA1	FUCA2	AGA"
hsa04612;"Antigen processing and presentation";1	09368047995456;22;0	00660130718954248;0	00350106847700143;0	0415930283149403;"HSP90AA1";"HSPA1B	TAPBP";"HSPA2	B2M	LGMN	CTSB	HLA-DOA	HLA-DPA1	HLA-DPB1	HLA-DQA1	HLA-DQB1	HLA-DRA	HLA-DRB1	HLA-DRB5	CTSL	CTSS	CD4"
hsa03018;"RNA degradation";1	35101706347328;22;0	0069933489827856;0	00368646024543421;0	038863244606365;"ENO1	EDC3";"EXOSC2	EXOSC3	EXOSC6	DIS3	ZCCHC7	CNOT2	CNOT4	PABPC1L	PAN3	DCP2	EDC4	XRN1";"C1D	WDR61	CNOT8	BTG1	BTG2	PABPC5	NUDT16	LSM3	LSM6"
hsa05169;"Epstein-Barr virus infection";0	828982277753091;23;0	0121212121212121;0	00416672779654757;0	00895992682578154;"AKT1";"TRAF6	EIF2AK2	CASP8	TAPBP	POLK	TRAF5	TRAF2	SKP2	E2F1	E2F2";"HLA-DOA	HLA-DPA1	HLA-DPB1	HLA-DQA1	HLA-DQB1	HLA-DRA	HLA-DRB1	HLA-DRB5	TAB2	IFNAR1	BAX	PSMC1	PSMC5	B2M	CIR1	CDKN1A	GADD45A	DDB2	PIK3R1	AKT3	MAPK10	VIM	IGH	BTK	CCND3"
hsa04371;"Apelin signaling pathway";1	26952714535902;25;0	0127388535031847;0	00433232096461073;0	042752161810187;"";"PLCB3	ITPR3	NOS2	MYLK2	MTOR	HDAC4";"ADCY5	PRKACA	APLNR	GNAI1	GNAI2	GNB1	GNB4	GNG2	GNG3	GNG5	GNG7	GNG10	GNG11	GNGT2	RYR3	CALM2	CALM3	CALM1	SLC8A2	SLC8A3	MYLK	RRAS	MRAS	AKT3	EGR1	PRKAG1	PLIN1	MEF2C	ACTA2	PLAT"
hsa05140;"Leishmaniasis";1	05106955216412;20;0	00647310206133736;0	00455789888305631;0	0438315511267751;"";"TRAF6	IL1A	NOS2";"TAB2	C3	IGH	CYBB	HLA-DOA	HLA-DPA1	HLA-DPB1	HLA-DQA1	HLA-DQB1	HLA-DRA	HLA-DRB1	HLA-DRB5	EEF1A1	EEF1A2"
hsa03410;"Base excision repair";1	15411558669002;24;0	00660130718954248;0	00485009189954295;0	00962469672336539;"PCNA";"NEIL3	POLD1	POLE	POLE2	LIG3	PARP4";"APEX1	POLE3"
hsa00640;"Propanoate metabolism";0	865586690017513;3;0	00694444444444444;0	00485009189954295;0	00524501866878486;"";"ACACA	MLYCD";"ACSS3	DLD	HADHA	ACAT1"
hsa04613;"Neutrophil extracellular trap formation";0	793454465849387;25;0	0123456790123457;0	00606078250212822;0	0480486192891434;"";"PLCB3	MTOR	HDAC4	HDAC8";"CYBB	RAC2	TLR7	VDAC3	SLC25A4	SLC25A5	IGH	PIK3R1	AKT3	C3	ITGB3	GP1BA	SELP	CTSG"
hsa00062;"Fatty acid elongation";1	24192872915556;25;0	0138888888888889;0	00751952585251289;0	0103838216669162;"";"";"HADHB	HADHA	PPT1	ELOVL2	ELOVL4	ACOT2"
hsa00620;"Pyruvate metabolism";0	911628535231211;25;0	0181818181818182;0	00825521825702505;0	0209198909788256;"PDHA1";"ACACA";"PDHB	DLD	ADH1B	ADH5	AKR1A1	ALDH9A1	MDH1	ACAT1"
hsa05219;"Bladder cancer";0	928922301482209;23;0	0065359477124183;0	00840619324228535;0	0126121403993962;"";"BRAF	DAPK2	E2F1	E2F2	VEGFA	CXCL8";"CDKN1A	MMP2"
hsa04022;"cGMP-PKG signaling pathway";1	212358997509;25;0	0229007633587786;0	00883976898222212;0	0167116920556921;"";"CACNA1D	GTF2IRD1	PLCB3	ITPR3	ATP2A1	MYLK2	INSR	IRS2";"EDNRB	PPP3CA	PPP3CB	MEF2C	NPR1	KCNMA1	KCNMB1	SLC8A2	SLC8A3	ATP1A2	ATP1B2	ATP2B4	RGS2	PLN	RHOA	CALM2	CALM3	CALM1	MYLK	MYL9	CNGB1	ADCY5	PDE2A	PDE5A	ADORA3	GNAI1	GNAI2	AKT3	ADRB2	VDAC3	SLC25A4	SLC25A5	CREB3"
hsa00380;"Tryptophan metabolism";0	833127189141856;19;0	00641025641025641;0	00937518508492298;0	0188932993911865;"";"";"KMO	DLD	HADHA	ACAT1	TPH1	ALDH9A1	AOX1"
hsa04727;"GABAergic synapse";1	32857491956176;4;0	00645268723200533;0	0106081926032484;0	0143304859350119;"";"GLS	GAD1	GABRE	CACNA1D";"PRKACA	GABARAP	GABARAPL1	GABARAPL2	NSF	TRAK2	PLCL1	GNAI1	GNAI2	GNAO1	GNB1	GNB4	GNG2	GNG3	GNG5	GNG7	GNG10	GNG11	GNGT2	ADCY5"
hsa04610;"Complement and coagulation cascades";1	58690893169877;1;0	00740740740740741;0	0112691500371479;0	0112691500371479;"";"PLAUR	CD46	C4BPA";"F8	THBD	F2R	F13A1	PLG	SERPINA5	PROS1	PLAT	A2M	CFD	C3	C7	C1QA	C1QB	C1QC	C1R	C1S	MASP1	C4A	C4B	C3AR1	VSIG4	CFH	SERPING1	CLU"
hsa04024;"cAMP signaling pathway";1	03298788950203;12;0	00702801341487473;0	0135223633852785;0	0187283747148662;"";"HTR1D	OXTR	BRAF	CREBBP	EP300	AMH	TNNI3	ATP2A1	GRIN2B	GRIN2D	CACNA1D";"ADCYAP1	VIP	ADRB2	PTGER2	ADCYAP1R1	VIPR2	NPR1	SST	NPY	PTGER3	GNAI1	GNAI2	ADCY5	CNGA3	CNGB1	CALM2	CALM3	CALM1	RRAS	MAPK10	RAP1A	RAC2	RHOA	PIK3R1	AKT3	PRKACA	CREB3	HHIP	F2R	MYL9	PLN	ATP1A2	ATP1B2	FXYD1	ATP2B4"
hsa04911;"Insulin secretion";0	975088620682379;1;0	00606060606060606;0	0139991292219702;0	0139991292219702;"";"SLC2A1	CACNA1D	PDX1	PLCB3	ITPR3	STX1A";"ATP1A2	ATP1B2	KCNMA1	KCNMB1	KCNN3	ADCYAP1	ADCYAP1R1	ADCY5	PRKACA	CREB3	VAMP2"
hsa04725;"Cholinergic synapse";0	89263627408056;1;0	0065359477124183;0	0151723942206175;0	0151723942206175;"AKT1	NRAS";"PLCB3	ITPR3	CACNA1D";"GNAI1	GNAI2	GNAO1	GNB1	GNB4	GNG2	GNG3	GNG5	GNG7	GNG10	GNG11	GNGT2	CHRNA3	ADCY5	PRKACA	CREB3	PIK3R1	AKT3"
hsa04310;"Wnt signaling pathway";1	19748342698742;25;0	0121212121212121;0	0169336606590275;0	0417658009690299;"";"WNT2	WNT3	NOTUM	LRP5	LRP6	CSNK2A2	GSK3B	CHD8	CREBBP	EP300	TBL1XR1	INVS	PLCB3";"WNT2B	WNT5B	SERPINF1	DKK1	SFRP1	SFRP2	SFRP4	RSPO2	RSPO3	FZD1	FZD4	FRAT1	TCF7L1	CBY1	SOX17	CTNND2	CCND3	PRKACA	SKP1	RBX1	ROR1	PRICKLE1	DAAM2	RHOA	RAC2	MAPK10	PPP3CA	PPP3CB"
hsa04730;"Long-term depression";0	82081496467178;11;0	0065359477124183;0	0182498224452304;0	046279027782611;"KRAS	NRAS";"BRAF	JMJD7-PLA2G4B	PLCB3	ITPR3	IGF1R";"PPP2CB	GNAI1	GNAI2	GNAO1	IGF1"
hsa04923;"Regulation of lipolysis in adipocytes";1	32242410974898;23;0	00666666666666667;0	0188342323713732;0	0420495150444817;"";"INSR	IRS2";"ADRB2	ADCY5	PRKACA	NPR1	PLIN1	FABP4	PIK3R1	AKT3	PTGS1	PTGER3	NPY	GNAI1	GNAI2"
hsa04750;"Inflammatory mediator regulation of TRP channels";0	687115207539675;13;0	00666666666666667;0	0220164798045875;0	0280340160156978;"SRC";"JMJD7-PLA2G4B	PLCB3	ITPR3";"HTR2A	CALM2	CALM3	CALM1	IL1R1	MAPK10	PIK3R1	PTGER2	ADCY5	PRKACA	IGF1"
hsa04970;"Salivary secretion";0	952145359019265;1;0	00606060606060606;0	0220873563875305;0	0220873563875305;"";"PLCB3	ITPR3	PRH1	CST1";"ADRB2	ADCY5	PRKACA	VAMP2	RYR3	CALM2	CALM3	CALM1	BST1	ATP1A2	ATP1B2	ATP2B4	KCNMA1	CST3"
hsa05164;"Influenza A";0	840128257958175;1;0	00636942675159236;0	0226304468562464;0	0226304468562464;"";"EIF2AK2	CREBBP	EP300	IL1A	CXCL8	CASP8	NUP98	XPO1	KPNA7";"TPSAB1	TPSB2	PLG	TLR7	CCL2	IFNAR1	HLA-DOA	HLA-DPA1	HLA-DPB1	HLA-DQA1	HLA-DQB1	HLA-DRA	HLA-DRB1	HLA-DRB5	PIK3R1	AKT3	CCND3	BAX	SLC25A4	SLC25A5	RAB11A"
hsa04340;"Hedgehog signaling pathway";0	823971945305133;24;0	0065359477124183;0	0235866791086655;0	0349437219295605;"BTRC";"GSK3B	SMURF1	EFCAB7";"PRKACA	SUFU	HHIP	BOC	ARRB1	SPOP"
hsa05142;"Chagas disease";0	93347584217575;14;0	00632936746384649;0	0240428357905936;0	0293757784557326;"PPP2CA";"TRAF6	CXCL8	PPP2R2D	NOS2	PLCB3	CASP8";"MAPK10	CCL2	PPP2CB	C3	C1QA	C1QB	C1QC	GNAI1	GNAI2	GNAO1	GNAL	PIK3R1	AKT3	TGFBR2"
hsa05120;"Epithelial cell signaling in Helicobacter pylori infection";1	22418689016763;16;0	00643093465674111;0	0250721549443587;0	0499444069685081;"";"MET	ADAM17	CXCL8	NOD1	CXCL2	ATP6V0A2";"JAM2	JAM3	MAPK10	PTPRZ1	ATP6V1D	ATP6V1E1	ATP6V1F	ATP6V1G2	ATP6V0E1	ATP6V0D2	ATP6AP1	ATP6V0C"
hsa04912;"GnRH signaling pathway";0	870240381899328;1;0	00628930817610063;0	0291249214664448;0	0291249214664448;"EGFR	HRAS";"GNRH1	PLCB3	ITPR3	CACNA1D	MAP3K4	JMJD7-PLA2G4B	SOS1";"ADCY5	PRKACA	CALM2	CALM3	CALM1	MAP3K3	MAPK10	MMP2	GRB2	EGR1"
hsa04650;"Natural killer cell mediated cytotoxicity";0	642320281878075;13;0	00666666666666667;0	0292426400974593;0	0482150399305539;"";"SH3BP2	SOS1	BRAF	ULBP1	ULBP2	ULBP3";"RAC2	TYROBP	IGH	FCER1G	PIK3R1	SHC4	GRB2	CD48	PPP3CA	PPP3CB	IFNAR1"
hsa04064;"NF-kappa B signaling pathway";1	00707682203961;16;0	00649378030782205;0	0354749112934921;0	0489537057512915;"";"CARD14	TRAF6	TRAF2	TRAF5	CXCL8	CXCL2	CSNK2A2";"IGH	BTK	IL1R1	EDA2R	CD14	LY96	TICAM2	TAB2	TNFSF13B	GADD45A	VCAM1	CCL13	CCL19	CCL21	CXCL12"
hsa04972;"Pancreatic secretion";0	728682672718825;1;0	00606060606060606;0	0354922286293095;0	0354922286293095;"";"PLCB3	ITPR3	ATP2A1";"RAB11A	RAP1A	RHOA	CPA3	PNLIPRP2	BST1	ATP1A2	ATP1B2	KCNMA1	ATP2B4	ADCY5	SLC26A3"
hsa04971;"Gastric acid secretion";0	939617130611116;1;0	00666666666666667;0	0384186498492776;0	0384186498492776;"";"PLCB3	ITPR3	MYLK2";"CALM2	CALM3	CALM1	MYLK	ADCY5	SST	GNAI1	GNAI2	PRKACA	KCNK2	ATP1A2	ATP1B2"
hsa04979;"Cholesterol metabolism";0	991818082311734;22;0	00671171171171171;0	0415834764089804;0	0488003725109282;"VDAC1";"LDLR";"LPL	PLTP	CD36	SOAT1	APOC1	APOE	LIPA	VDAC3	NPC2"
hsa04668;"TNF signaling pathway";0	729120319969707;3;0	00746268656716418;0	0417073565253212;0	0481514263103719;"";"BAG4	TRAF2	TRAF5	ITCH	PGAM5	CASP8	CXCL2	MMP3";"TAB2	MAPK10	CREB3	CCL2	CSF1	VEGFC	VCAM1	PIK3R1	AKT3"
hsa04210;"Apoptosis";0	775822144386067;1;0	0065359477124183;0	042752161810187;0	042752161810187;"AKT1	NRAS";"CASP8	TUBA8	SPTAN1	PARP4	DFFB	TRAF2	ITPR3	CASP2";"BAX	TUBA1A	CTSB	CTSC	CTSK	CTSL	CTSO	CTSS	CTSZ	MAPK10	GADD45A	CSF2RB	PIK3R1	AKT3"
hsa04071;"Sphingolipid signaling pathway";0	895179397368539;4;0	00617495711835334;0	0459896056999457;0	0483664203656586;"PPP2CA";"TRAF2	PPP2R2D	PPP2R3B	PLCB3	ABCC1";"ASAH1	BAX	MAPK10	AKT3	PPP2CB	PPP2R3C	FCER1A	MS4A2	FCER1G	PIK3R1	ADORA3	GNAI1	GNAI2	S1PR1	RAC2	S1PR3	RHOA"
hsa04623;"Cytosolic DNA-sensing pathway";0	39022350779478;4;0	00694444444444444;0	0478788865948774;0	0498339603519855;"";"POLR3A	POLR3E";"POLR3GL	POLR2F	POLR2L"
[truncated: 26 more columns]
